# Supplementary material for: Identification of a 6-gene signature for the survival prediction of breast cancer patients based on integrated multi-omics data analysis
Source: PLoS One. 2020 Nov 10;15(11):e0241924. doi: 10.1371/journal.pone.0241924 (PMC7654770; doi:10.1371/journal.pone.0241924)
Supplement: S1 Table — (XLSX) [file pone.0241924.s003.xlsx]

## Sheet: pro_gene_cox
gene	HR	coefficient	z socre	p value
ENSG00000167578	0.766102	-0.26644	-2.33783	0.019396
ENSG00000205030	1.13958	0.130661	2.07158	0.0383045
ENSG00000136169	1.22147	0.200053	1.96186	0.0497782
ENSG00000196381	1.30029	0.262588	3.45028	0.000560012
ENSG00000138669	1.33332	0.287673	3.66143	0.000250814
ENSG00000106410	1.16494	0.152667	3.18849	0.00143019
ENSG00000259956	0.783907	-0.243465	-2.38626	0.0170206
ENSG00000127329	1.27547	0.243314	2.66295	0.00774589
ENSG00000198888	0.760977	-0.273152	-2.2927	0.021865
ENSG00000188186	0.704133	-0.350788	-3.05823	0.00222651
ENSG00000128973	0.78802	-0.238232	-2.14367	0.0320591
ENSG00000167880	0.797744	-0.225967	-2.1674	0.0302046
ENSG00000079819	1.26661	0.236345	2.14696	0.0317964
ENSG00000044524	1.25576	0.227742	2.20899	0.0271752
ENSG00000148426	0.742124	-0.298239	-2.84764	0.00440452
ENSG00000173272	0.698393	-0.358974	-3.3389	0.000841098
ENSG00000182613	1.17379	0.160239	2.08853	0.03675
ENSG00000196748	0.803416	-0.218883	-1.98697	0.046926
ENSG00000173276	1.31224	0.271732	2.69325	0.0070759
ENSG00000173846	1.24812	0.221638	2.16861	0.0301122
ENSG00000187486	0.808789	-0.212218	-2.13368	0.0328693
ENSG00000280148	1.23112	0.207923	2.46096	0.0138566
ENSG00000167311	1.30234	0.264161	3.11212	0.00185747
ENSG00000167178	1.27526	0.243153	3.20385	0.00135604
ENSG00000260092	1.18988	0.173852	2.90415	0.00368257
ENSG00000147509	1.20895	0.189756	2.37074	0.0177527
ENSG00000165029	1.24891	0.222274	2.07398	0.038081
ENSG00000153898	0.782158	-0.245698	-2.10532	0.0352638
ENSG00000146085	1.2423	0.216967	2.19701	0.0280197
ENSG00000009844	1.44041	0.364927	3.59534	0.000323964
ENSG00000121766	0.79813	-0.225484	-2.05086	0.0402804
ENSG00000081853	1.22727	0.204791	2.04289	0.0410631
ENSG00000198105	1.29796	0.260793	2.48015	0.0131328
ENSG00000095794	1.2574	0.229044	2.37258	0.0176642
ENSG00000184271	1.25331	0.225788	2.17494	0.0296347
ENSG00000221852	1.37879	0.321207	2.33638	0.0194713
ENSG00000188352	1.27375	0.241963	2.11592	0.0343512
ENSG00000150750	1.27109	0.239877	3.02392	0.00249519
ENSG00000112697	1.27846	0.245658	2.18731	0.0287196
ENSG00000015285	0.759632	-0.274922	-2.37189	0.0176974
ENSG00000116663	0.63712	-0.450797	-4.27856	1.88106e-05
ENSG00000113361	1.29017	0.254777	2.63754	0.00835093
ENSG00000066336	0.799411	-0.22388	-2.06838	0.0386039
ENSG00000167004	0.773045	-0.257418	-2.15137	0.0314469
ENSG00000123572	1.2454	0.219457	2.37934	0.0173438
ENSG00000170903	1.36558	0.311581	2.78054	0.00542679
ENSG00000151962	1.12765	0.120136	2.27151	0.0231159
ENSG00000172809	0.770205	-0.261098	-2.19282	0.0283204
ENSG00000100804	0.770742	-0.260401	-2.12593	0.033509
ENSG00000140104	0.797263	-0.22657	-2.0914	0.0364918
ENSG00000141560	0.798068	-0.225561	-1.97688	0.0480553
ENSG00000136842	1.23221	0.208812	2.32974	0.0198198
ENSG00000113657	1.27138	0.240105	2.11869	0.0341166
ENSG00000163297	1.2819	0.248347	2.35244	0.0186509
ENSG00000163508	0.754441	-0.281778	-2.05575	0.0398065
ENSG00000152082	0.721464	-0.326473	-3.08214	0.00205518
ENSG00000154451	0.773563	-0.256748	-2.11306	0.0345958
ENSG00000197586	0.804719	-0.217262	-2.08089	0.0374437
ENSG00000243649	0.738696	-0.302869	-2.67111	0.00756019
ENSG00000102290	1.19366	0.177025	2.24696	0.0246427
ENSG00000170906	0.761374	-0.27263	-2.31298	0.020724
ENSG00000155254	1.37339	0.31728	2.80167	0.00508395
ENSG00000076067	1.2498	0.222986	2.00309	0.0451677
ENSG00000174946	0.727577	-0.318035	-2.44201	0.0146055
ENSG00000105258	0.783483	-0.244005	-2.11744	0.0342225
ENSG00000184209	0.788414	-0.237732	-2.10742	0.0350813
ENSG00000136490	0.694283	-0.364876	-2.83166	0.00463077
ENSG00000155366	0.798276	-0.225301	-2.136	0.0326793
ENSG00000004838	0.787645	-0.238708	-2.22307	0.0262112
ENSG00000173818	0.799794	-0.223401	-1.97473	0.0482993
ENSG00000137496	0.762089	-0.271692	-2.39452	0.0166421
ENSG00000123815	0.752319	-0.284594	-2.58748	0.0096681
ENSG00000232382	1.17607	0.162177	3.28262	0.00102849
ENSG00000169564	0.76674	-0.265608	-2.5615	0.0104222
ENSG00000251493	1.21544	0.195109	2.10384	0.0353923
ENSG00000149575	1.33462	0.288644	3.30064	0.000964634
ENSG00000128482	1.20809	0.189039	2.01227	0.0441919
ENSG00000096093	1.25035	0.223422	1.97231	0.0485737
ENSG00000033050	0.762603	-0.271017	-2.28596	0.0222565
ENSG00000128340	0.715824	-0.334321	-3.03562	0.00240038
ENSG00000144821	0.601562	-0.508226	-2.22247	0.0262518
ENSG00000165410	1.22963	0.20671	2.18033	0.0292328
ENSG00000260596	1.14691	0.137073	2.39705	0.0165279
ENSG00000198520	0.72998	-0.314739	-2.21306	0.0268938
ENSG00000013375	1.28308	0.249263	2.44074	0.0146573
ENSG00000153283	0.78426	-0.243015	-2.03793	0.0415572
ENSG00000180549	0.682672	-0.381741	-2.42527	0.0152968
ENSG00000169402	0.735563	-0.307119	-2.02802	0.042558
ENSG00000124785	1.20726	0.188352	1.98724	0.0468956
ENSG00000157600	0.769221	-0.262377	-2.26961	0.0232313
ENSG00000095203	1.52742	0.423582	3.69414	0.000220629
ENSG00000259040	1.15833	0.146979	2.68646	0.00722135
ENSG00000145391	1.29783	0.260693	2.21689	0.0266305
ENSG00000213999	0.691494	-0.368901	-2.36081	0.0182353
ENSG00000167434	1.20942	0.190139	2.87495	0.00404094
ENSG00000090372	0.763398	-0.269975	-2.37976	0.0173238
ENSG00000170275	1.26663	0.236362	2.002	0.0452845
ENSG00000089163	1.23811	0.213588	2.10377	0.0353985
ENSG00000162733	1.35565	0.304279	2.93409	0.00334527
ENSG00000151651	0.785739	-0.24113	-2.21708	0.0266175
ENSG00000136826	1.2686	0.237918	2.48287	0.013033
ENSG00000260300	1.2508	0.223784	2.16912	0.0300733
ENSG00000237700	1.16101	0.149289	3.14182	0.00167898
ENSG00000062524	0.613467	-0.488628	-2.13632	0.0326535
ENSG00000120820	1.26174	0.232494	2.11844	0.0341374
ENSG00000112305	1.22746	0.204947	1.98855	0.0467506
ENSG00000181958	1.09295	0.0888826	1.99915	0.0455921
ENSG00000106397	0.792693	-0.232319	-2.01567	0.043835
ENSG00000189152	1.2323	0.208883	2.63639	0.00837927
ENSG00000164051	0.768146	-0.263775	-2.28665	0.0222161
ENSG00000197956	1.26208	0.232762	2.05116	0.0402516
ENSG00000253250	1.33845	0.291515	3.60463	0.000312597
ENSG00000173482	1.27234	0.240855	2.23322	0.0255341
ENSG00000139988	0.545518	-0.606019	-2.07501	0.0379857
ENSG00000186625	1.22599	0.203751	2.14221	0.0321768
ENSG00000166387	1.29662	0.259757	2.3133	0.0207063
ENSG00000118777	1.22664	0.204281	2.34126	0.0192187
ENSG00000113389	1.36928	0.314282	3.81449	0.000136464
ENSG00000172399	1.15623	0.145167	1.96279	0.0496705
ENSG00000132182	0.756097	-0.279585	-2.58794	0.0096553
ENSG00000182170	1.10783	0.102405	2.33431	0.0195797
ENSG00000128310	0.663319	-0.410499	-2.19964	0.0278327
ENSG00000140368	0.741543	-0.299022	-2.39621	0.0165655
ENSG00000072135	0.756438	-0.279135	-2.6557	0.0079143
ENSG00000240654	1.23314	0.209567	2.81785	0.00483466
ENSG00000149124	1.25623	0.228112	3.02608	0.00247748
ENSG00000140943	1.2445	0.218735	2.0343	0.0419215
ENSG00000123243	1.26194	0.232647	2.50192	0.0123522
ENSG00000104856	0.729581	-0.315285	-2.82391	0.00474414
ENSG00000090971	0.77294	-0.257554	-2.328	0.0199119
ENSG00000123612	1.26034	0.231383	2.86663	0.0041487
ENSG00000034971	1.19291	0.176395	2.73223	0.00629064
ENSG00000274810	1.17087	0.157743	2.48433	0.0129794
ENSG00000130224	1.31332	0.27256	3.19927	0.00137775
ENSG00000112531	1.26058	0.231575	2.13871	0.032459
ENSG00000152104	1.3644	0.310718	3.12141	0.00179986
ENSG00000143294	0.807266	-0.214102	-1.99305	0.0462562
ENSG00000007080	0.791724	-0.233542	-2.07054	0.0384022
ENSG00000130307	1.22228	0.200717	2.3559	0.0184781
ENSG00000136271	0.76328	-0.270131	-2.35628	0.0184591
ENSG00000060762	1.25354	0.225968	2.04487	0.0408677
ENSG00000124253	1.18507	0.169798	2.05809	0.0395817
ENSG00000185271	1.22068	0.199412	2.32915	0.0198513
ENSG00000126218	1.25743	0.229071	2.26909	0.0232626
ENSG00000140299	1.2535	0.225939	2.137	0.032598
ENSG00000183742	1.27638	0.244024	2.26726	0.0233744
ENSG00000225950	1.23004	0.207049	2.05237	0.0401338
ENSG00000025708	0.778705	-0.250122	-2.52955	0.0114209
ENSG00000001084	1.33947	0.292273	2.8248	0.00473096
ENSG00000152076	0.752014	-0.285001	-2.30253	0.0213054
ENSG00000157873	0.732431	-0.311387	-2.73548	0.00622894
ENSG00000100916	1.26877	0.238049	2.56394	0.0103491
ENSG00000177938	1.21167	0.191996	2.28454	0.0223399
ENSG00000183807	1.3505	0.300476	3.45782	0.000544559
ENSG00000111218	1.27815	0.245411	2.99004	0.00278942
ENSG00000198099	1.47653	0.389693	5.63096	1.79209e-08
ENSG00000145863	1.30944	0.269597	3.62596	0.00028789
ENSG00000153789	0.679878	-0.385842	-2.03388	0.0419636
ENSG00000151151	1.28401	0.249988	2.36364	0.0180965
ENSG00000117155	0.80395	-0.218218	-2.01428	0.0439802
ENSG00000183723	1.30508	0.266262	2.33619	0.0194812
ENSG00000149295	1.22173	0.200266	2.38942	0.0168749
ENSG00000204147	1.26406	0.234328	2.28634	0.0222341
ENSG00000186532	1.25501	0.227145	1.99055	0.0465301
ENSG00000138755	0.76067	-0.273556	-2.5041	0.0122763
ENSG00000165985	1.29874	0.261395	2.68117	0.00733654
ENSG00000146232	0.683678	-0.380268	-3.18079	0.00146876
ENSG00000112701	1.2933	0.257196	2.36473	0.0180432
ENSG00000119326	1.24137	0.216212	2.29486	0.0217411
ENSG00000204237	0.744384	-0.295198	-2.41266	0.0158367
ENSG00000204688	1.25026	0.22335	2.3346	0.0195641
ENSG00000043591	0.680051	-0.385587	-2.42825	0.0151717
ENSG00000113555	1.23979	0.214946	2.03745	0.041605
ENSG00000114698	1.26979	0.23885	2.30216	0.0213262
ENSG00000152580	1.21551	0.195163	2.61799	0.00884505
ENSG00000157303	0.752758	-0.284011	-2.61222	0.00899568
ENSG00000073921	1.27496	0.242918	2.22009	0.0264128
ENSG00000157617	1.34751	0.29826	2.90952	0.00361978
ENSG00000124334	0.746622	-0.292197	-2.10014	0.0357169
ENSG00000182700	1.26118	0.232046	2.07256	0.038213
ENSG00000163840	0.799228	-0.224108	-2.05007	0.0403573
ENSG00000186777	1.2002	0.18249	2.02348	0.0430233
ENSG00000152154	1.22671	0.20434	2.57982	0.00988511
ENSG00000104979	0.786378	-0.240317	-2.1064	0.0351699
ENSG00000115085	0.761319	-0.272703	-2.12321	0.033736
ENSG00000157680	1.2675	0.237045	2.97209	0.00295776
ENSG00000116586	0.747012	-0.291674	-2.66875	0.00761338
ENSG00000170923	1.13936	0.130469	2.20512	0.0274457
ENSG00000189350	0.479774	-0.734441	-2.6499	0.00805145
ENSG00000146433	1.26024	0.231305	2.09596	0.0360857
ENSG00000166046	1.26396	0.234252	2.14538	0.0319226
ENSG00000171262	1.33362	0.287899	2.65274	0.00798413
ENSG00000250722	1.32061	0.278091	2.52289	0.0116393
ENSG00000110906	1.43898	0.363933	3.24523	0.00117357
ENSG00000132357	1.23054	0.207452	2.08809	0.0367901
ENSG00000137070	1.26903	0.23825	2.36897	0.0178379
ENSG00000251258	1.16768	0.155016	2.01532	0.0438707
ENSG00000183624	0.781733	-0.246242	-1.98317	0.0473482
ENSG00000175294	0.749328	-0.288578	-1.97997	0.0477067
ENSG00000134531	1.47273	0.387121	3.7679	0.000164628
ENSG00000160993	0.718475	-0.330624	-2.97036	0.0029745
ENSG00000161940	1.24673	0.220526	2.24313	0.0248883
ENSG00000089169	1.19775	0.180447	3.228	0.00124659
ENSG00000182636	1.33241	0.286987	2.52496	0.0115712
ENSG00000132359	1.25095	0.223906	2.06331	0.0390832
ENSG00000183684	0.783634	-0.243814	-2.04033	0.0413172
ENSG00000183747	1.24809	0.221616	2.85455	0.00430973
ENSG00000172156	0.763238	-0.270186	-2.07791	0.0377177
ENSG00000227507	0.742075	-0.298305	-2.46629	0.0136522
ENSG00000147687	1.3482	0.298768	3.03756	0.00238503
ENSG00000099250	1.28751	0.252709	2.3849	0.0170837
ENSG00000105011	0.807664	-0.213609	-2.01403	0.0440062
ENSG00000160908	0.777745	-0.251356	-2.29929	0.0214883
ENSG00000078549	1.24154	0.216349	2.38878	0.0169046
ENSG00000249751	1.23948	0.214689	2.26702	0.0233893
ENSG00000178927	0.769533	-0.261972	-2.30101	0.0213913
ENSG00000088833	0.736496	-0.305851	-2.68905	0.00716563
ENSG00000235568	0.791243	-0.23415	-2.2108	0.0270496
ENSG00000111186	1.22012	0.198949	1.981	0.0475915
ENSG00000214960	1.20719	0.188292	1.99111	0.0464685
ENSG00000197428	1.21041	0.190955	2.67273	0.00752368
ENSG00000166960	1.14296	0.133619	2.09577	0.0361023
ENSG00000034693	1.41407	0.346474	3.64912	0.000263142
ENSG00000137078	0.758993	-0.275763	-2.27062	0.0231699
ENSG00000111537	0.66492	-0.408089	-2.35368	0.0185885
ENSG00000030582	0.807292	-0.21407	-1.98561	0.0470768
ENSG00000237524	1.17333	0.159844	2.20972	0.0271247
ENSG00000169903	1.18383	0.168759	2.5417	0.0110314
ENSG00000196453	0.7814	-0.246668	-2.39902	0.016439
ENSG00000212807	1.29075	0.255221	3.01264	0.00258985
ENSG00000204006	1.19059	0.174452	3.47515	0.000510565
ENSG00000174332	1.25221	0.22491	2.11903	0.0340876
ENSG00000133321	0.804204	-0.217902	-2.15746	0.0309702
ENSG00000166069	1.23225	0.208841	2.36583	0.0179897
ENSG00000187758	1.26437	0.234572	3.19534	0.00139666
ENSG00000171817	1.24933	0.222605	2.07773	0.0377339
ENSG00000169330	1.29346	0.257319	2.81966	0.00480743
ENSG00000130748	0.780092	-0.248343	-2.05634	0.0397493
ENSG00000113369	1.29872	0.261381	2.38565	0.0170491
ENSG00000114771	1.11975	0.113106	2.12361	0.033703
ENSG00000163517	0.800109	-0.223008	-2.00635	0.0448186
ENSG00000152766	0.785406	-0.241555	-2.12583	0.0335173
ENSG00000160688	0.799193	-0.224153	-1.99694	0.0458313
ENSG00000183049	1.23311	0.209543	2.04091	0.0412602
ENSG00000185303	0.722345	-0.325252	-2.10887	0.0349561
ENSG00000089472	1.30672	0.267518	2.48302	0.0130272
ENSG00000175756	0.774572	-0.255445	-2.23257	0.0255774
ENSG00000179698	0.660272	-0.415103	-2.29504	0.0217311
ENSG00000166529	0.672964	-0.396063	-3.39332	0.000690521
ENSG00000140505	1.20096	0.183117	2.30832	0.0209811
ENSG00000179071	1.22745	0.204937	2.34123	0.0192205
ENSG00000188386	1.19894	0.18144	3.66092	0.000251307
ENSG00000159214	0.727213	-0.318536	-2.79637	0.00516796
ENSG00000159212	0.771039	-0.260016	-2.31064	0.0208527
ENSG00000114383	0.807997	-0.213197	-2.10427	0.0353545
ENSG00000162753	1.17802	0.163838	2.16395	0.0304681
ENSG00000100908	0.768033	-0.263923	-2.2534	0.0242339
ENSG00000183018	1.32745	0.283262	2.71051	0.0067179
ENSG00000102595	1.2286	0.205871	2.03986	0.0413645
ENSG00000120049	1.2493	0.222581	2.44854	0.0143437
ENSG00000125743	0.766097	-0.266446	-2.25551	0.0241013
ENSG00000119514	1.24284	0.217397	2.22107	0.0263465
ENSG00000175467	0.796815	-0.227133	-2.27114	0.0231388
ENSG00000267673	0.767078	-0.265167	-2.13327	0.0329025
ENSG00000180096	0.764574	-0.268437	-2.13957	0.0323895
ENSG00000008441	1.3103	0.270257	2.52557	0.0115509
ENSG00000154727	1.27739	0.244818	2.39105	0.0168001
ENSG00000164007	1.23485	0.210947	2.45839	0.0139562
ENSG00000172935	1.24949	0.222734	2.24805	0.0245732
ENSG00000112038	1.17156	0.158334	2.39802	0.016484
ENSG00000118640	0.792104	-0.233063	-2.52773	0.0114802
ENSG00000110717	0.766068	-0.266484	-2.32034	0.0203225
ENSG00000158578	1.35678	0.305111	4.03259	5.51654e-05
ENSG00000181856	1.31819	0.276259	3.3275	0.000876279
ENSG00000105726	0.775329	-0.254468	-2.24188	0.024969
ENSG00000079462	0.738021	-0.303783	-2.76137	0.00575593
ENSG00000081665	1.30242	0.264223	2.2071	0.0273068
ENSG00000111796	0.756732	-0.278747	-2.30026	0.0214336
ENSG00000165572	1.30669	0.267498	2.50464	0.0122577
ENSG00000006695	1.22622	0.203936	2.03992	0.0413578
ENSG00000102239	1.12409	0.116976	1.98153	0.0475315
ENSG00000165072	1.33698	0.290414	3.14949	0.00163558
ENSG00000188368	0.783814	-0.243583	-1.99082	0.0465001
ENSG00000113648	0.783128	-0.244459	-2.30865	0.0209629
ENSG00000186462	1.23331	0.209702	2.09072	0.0365529
ENSG00000162383	1.29404	0.257771	2.75691	0.00583498
ENSG00000176294	1.32476	0.281228	3.77347	0.000160996
ENSG00000086289	1.25399	0.226331	2.29234	0.0218863
ENSG00000130703	1.21171	0.192032	2.06287	0.0391248
ENSG00000083099	1.2378	0.213336	2.48387	0.0129963
ENSG00000131462	0.759819	-0.274675	-2.40083	0.0163579
ENSG00000106683	0.696044	-0.362342	-3.14461	0.00166309
ENSG00000188215	1.22995	0.206976	2.07798	0.0377115
ENSG00000174775	0.79307	-0.231844	-2.01257	0.0441602
ENSG00000172538	1.24519	0.219292	2.37236	0.017675
ENSG00000163832	0.783375	-0.244144	-2.14972	0.0315775
ENSG00000107771	1.30375	0.265243	2.43606	0.0148484
ENSG00000126062	0.790748	-0.234775	-2.1977	0.0279708
ENSG00000170537	1.25261	0.225229	2.67719	0.00742425
ENSG00000047648	1.25687	0.228627	2.70555	0.00681905
ENSG00000224902	1.85337	0.617008	3.21772	0.00129214
ENSG00000148483	1.22699	0.20456	2.42239	0.0154189
ENSG00000186522	1.316	0.274599	2.21006	0.0271007
ENSG00000127804	1.33701	0.290434	2.77099	0.00558864
ENSG00000150672	1.13023	0.122422	2.0474	0.0406189
ENSG00000073050	0.720047	-0.328439	-3.13165	0.00173828
ENSG00000212643	1.19707	0.179873	1.96772	0.0490998
ENSG00000177675	1.23073	0.207612	2.09711	0.0359834
ENSG00000212899	1.17909	0.16474	2.30691	0.0210599
ENSG00000150907	1.30587	0.266869	2.41107	0.0159057
ENSG00000124343	1.48319	0.394198	4.23118	2.32464e-05
ENSG00000019582	0.772919	-0.257581	-2.56911	0.0101959
ENSG00000176438	1.22261	0.200984	2.11165	0.0347165
ENSG00000096006	1.26368	0.234025	2.63064	0.00852244
ENSG00000187800	1.36527	0.311355	3.43841	0.000585136
ENSG00000176246	1.15865	0.147258	3.01987	0.00252881
ENSG00000117600	1.29431	0.257977	2.76877	0.00562684
ENSG00000106605	0.743681	-0.296144	-2.72149	0.00649893
ENSG00000134809	0.764243	-0.268869	-2.27038	0.0231843
ENSG00000158485	0.661135	-0.413798	-2.43	0.0150988
ENSG00000213886	0.748932	-0.289108	-2.52866	0.01145
ENSG00000184304	1.25347	0.225919	2.8481	0.00439806
ENSG00000183549	1.38822	0.328022	3.84583	0.000120146
ENSG00000075702	0.799341	-0.223967	-1.98423	0.0472298
ENSG00000104967	1.25771	0.229291	2.79513	0.00518793
ENSG00000129048	1.40045	0.336794	3.57561	0.000349408
ENSG00000157131	1.24997	0.22312	3.28238	0.00102937
ENSG00000186105	1.2903	0.254875	3.30641	0.000944982
ENSG00000144230	1.30113	0.263234	2.94631	0.00321595
ENSG00000165810	1.30097	0.263107	3.27981	0.00103876
ENSG00000106771	1.36867	0.313836	2.83793	0.00454074
ENSG00000100191	1.27331	0.24162	3.08326	0.00204743
ENSG00000188580	1.26079	0.231742	2.20014	0.0277972
ENSG00000154721	1.25968	0.230854	2.35766	0.0183907
ENSG00000182346	1.17179	0.158532	3.30989	0.00093334
ENSG00000121879	1.38886	0.328482	3.43904	0.00058379
ENSG00000177707	1.33039	0.285471	3.18414	0.00145184
ENSG00000173641	1.239	0.214307	2.39242	0.0167379
ENSG00000147119	1.18111	0.166457	2.3368	0.0194495
ENSG00000185149	1.23847	0.21388	2.95492	0.00312752
ENSG00000099795	0.756493	-0.279062	-2.4749	0.0133273
ENSG00000167083	0.776051	-0.253537	-2.15613	0.0310735
ENSG00000185345	1.24816	0.221671	2.37434	0.0175805
ENSG00000089692	0.759389	-0.275242	-2.11078	0.0347915
ENSG00000171161	0.684558	-0.378983	-3.46928	0.000521849
ENSG00000071462	0.707791	-0.345606	-3.04793	0.00230424
ENSG00000175202	0.768975	-0.262697	-1.96651	0.0492396
ENSG00000101812	1.15886	0.14744	2.35973	0.0182883
ENSG00000129460	0.765541	-0.267173	-2.09938	0.035783
ENSG00000125850	0.821597	-0.196505	-1.98574	0.0470621
ENSG00000090402	1.23824	0.213693	3.72359	0.00019641
ENSG00000162614	1.27195	0.240554	2.2939	0.0217963
ENSG00000278499	1.17139	0.158192	2.75024	0.00595511
ENSG00000214309	0.776703	-0.252698	-2.10506	0.0352862
ENSG00000108001	1.23661	0.21237	2.25403	0.024194
ENSG00000156860	0.797991	-0.225658	-2.05673	0.0397127
ENSG00000187170	1.17038	0.157329	3.30189	0.000960343
ENSG00000186440	1.21648	0.195962	2.912	0.00359127
ENSG00000028839	1.36952	0.314459	3.07674	0.00209276
ENSG00000107736	1.20168	0.183722	2.04851	0.04051
ENSG00000108262	0.79415	-0.230483	-1.97654	0.0480937
ENSG00000168310	0.771863	-0.258948	-2.41402	0.0157776
ENSG00000205726	1.26308	0.233554	2.18182	0.0291227
ENSG00000107187	1.10418	0.0991067	2.1927	0.0283292
ENSG00000136531	1.23849	0.213889	3.02632	0.00247551
ENSG00000106799	1.30702	0.267751	2.3551	0.0185177
ENSG00000154263	1.3058	0.266813	3.18306	0.00145728
ENSG00000166189	0.798106	-0.225513	-2.04017	0.0413335
ENSG00000072506	0.768227	-0.263669	-2.24133	0.0250049
ENSG00000162618	1.3108	0.270641	2.79626	0.00516983
ENSG00000169495	0.709073	-0.343797	-2.27285	0.0230354
ENSG00000134852	1.27055	0.23945	2.13844	0.0324808
ENSG00000277972	0.77717	-0.252096	-2.14033	0.0323285
ENSG00000111880	1.37021	0.314961	2.89076	0.00384316
ENSG00000259916	1.2007	0.182902	2.27982	0.0226185
ENSG00000169184	1.20945	0.190164	1.98062	0.0476342
ENSG00000157782	1.22573	0.203533	3.01807	0.00254387
ENSG00000114125	0.789201	-0.236734	-2.09809	0.0358975
ENSG00000012171	0.718842	-0.330114	-2.90468	0.00367627
ENSG00000130429	0.777943	-0.251102	-2.25043	0.0244217
ENSG00000159289	0.65356	-0.425322	-2.08934	0.0366775
ENSG00000249156	1.15369	0.142969	2.29002	0.0220204
ENSG00000105609	1.24301	0.21754	2.40928	0.0159842
ENSG00000185432	1.33248	0.28704	2.54742	0.0108523
ENSG00000183054	0.67482	-0.393309	-2.35659	0.0184438
ENSG00000186439	1.20815	0.189087	3.19015	0.00142199
ENSG00000281887	1.16466	0.152431	2.0739	0.0380889
ENSG00000130962	1.29373	0.257533	2.69581	0.00702167
ENSG00000266202	1.27379	0.241998	4.82221	1.41974e-06
ENSG00000155016	1.27624	0.24392	2.29074	0.0219782
ENSG00000170468	0.799149	-0.224208	-2.21506	0.026756
ENSG00000089356	0.825113	-0.192235	-1.97225	0.0485807
ENSG00000162909	1.23803	0.213525	1.98844	0.0467632
ENSG00000130363	1.30826	0.268699	2.49959	0.0124336
ENSG00000140740	1.26894	0.238184	2.15811	0.030919
ENSG00000113319	1.28507	0.250816	2.46755	0.0136042
ENSG00000053254	1.31581	0.274454	2.45307	0.0141641
ENSG00000221838	0.753444	-0.283101	-2.4112	0.0159001
ENSG00000169385	0.774779	-0.255178	-1.97877	0.0478419
ENSG00000119927	1.27238	0.240889	2.6691	0.00760538
ENSG00000160145	1.21487	0.194635	2.03552	0.0417984
ENSG00000253626	0.760082	-0.274329	-2.36133	0.0182097
ENSG00000180917	1.23801	0.213506	2.12862	0.033286
ENSG00000113578	1.24836	0.221829	2.11538	0.0343978
ENSG00000128923	1.29154	0.255832	2.338	0.019387
ENSG00000144366	1.26793	0.237386	2.68596	0.00723214
ENSG00000197993	0.706294	-0.347724	-2.15917	0.0308371
ENSG00000165478	1.28039	0.247163	3.03182	0.00243082
ENSG00000100450	0.719317	-0.329453	-2.62163	0.00875108
ENSG00000198951	0.795484	-0.228804	-2.18508	0.0288827
ENSG00000164879	1.28845	0.253437	3.61578	0.00029944
ENSG00000130032	1.24048	0.2155	2.84505	0.00444049
ENSG00000185561	1.30289	0.264582	2.28121	0.0225362
ENSG00000160539	1.28371	0.249753	2.45924	0.0139231
ENSG00000196693	1.4131	0.345789	3.264	0.00109853
ENSG00000179051	0.763855	-0.269377	-2.2904	0.0219981
ENSG00000112769	1.34451	0.296033	2.71694	0.00658893
ENSG00000167286	0.757958	-0.277128	-2.43674	0.0148202
ENSG00000179776	1.23731	0.212942	2.14884	0.0316474
ENSG00000075391	1.42151	0.351716	3.32291	0.000890845
ENSG00000109686	1.46105	0.379156	3.42649	0.000611442
ENSG00000116809	0.720962	-0.327169	-3.07981	0.00207133
ENSG00000035862	1.31681	0.275211	2.37653	0.0174765
ENSG00000163145	1.38507	0.325748	4.08861	4.33958e-05
ENSG00000168476	0.754967	-0.281081	-2.43066	0.0150713
ENSG00000228439	1.26725	0.236849	2.55903	0.0104965
ENSG00000198133	0.710199	-0.342209	-3.04033	0.00236323
ENSG00000182771	1.37807	0.320684	2.99367	0.00275648
ENSG00000156873	0.776466	-0.253002	-2.21948	0.026454
ENSG00000167191	1.23757	0.21315	2.18356	0.0289947
ENSG00000159363	0.707878	-0.345484	-3.01656	0.00255664
ENSG00000165916	0.784417	-0.242814	-2.26247	0.0236686
ENSG00000125388	1.37289	0.31692	3.02466	0.00248916
ENSG00000135338	1.33483	0.288801	2.85496	0.00430422
ENSG00000144824	1.28348	0.249572	2.37359	0.0176159
ENSG00000168917	1.41718	0.348671	3.79075	0.000150194
ENSG00000069493	0.781759	-0.246209	-1.9733	0.0484616
ENSG00000184164	0.749417	-0.288459	-2.75603	0.00585068
ENSG00000197786	1.16002	0.148439	3.18951	0.00142513
ENSG00000013297	1.22784	0.205257	2.15661	0.0310359
ENSG00000023228	1.23463	0.21077	2.00845	0.0445959
ENSG00000173040	1.24925	0.222544	2.05982	0.0394153
ENSG00000169239	1.35743	0.305593	3.19555	0.00139564
ENSG00000164123	1.19935	0.18178	2.4721	0.0134321
ENSG00000188001	0.758835	-0.275971	-2.27457	0.0229317
ENSG00000198929	0.753887	-0.282513	-2.25366	0.0242176
ENSG00000134245	1.23204	0.208671	2.6132	0.00896979
ENSG00000078142	1.22342	0.201647	2.01244	0.0441741
ENSG00000170891	1.30194	0.263853	3.06259	0.00219433
ENSG00000164411	1.2008	0.18299	2.01801	0.0435898
ENSG00000017427	1.29067	0.255162	2.69437	0.00705214
ENSG00000135336	1.37923	0.321522	3.00544	0.00265195
ENSG00000185926	1.17159	0.15836	3.35706	0.000787769
ENSG00000126264	0.767802	-0.264224	-2.24032	0.0250703
ENSG00000137818	0.774761	-0.255201	-2.28199	0.0224898
ENSG00000108381	1.23297	0.209423	2.67837	0.00739806
ENSG00000114200	1.15371	0.142986	2.24251	0.0249283
ENSG00000250644	0.717454	-0.332047	-2.23842	0.0251939
ENSG00000160991	0.733546	-0.309865	-2.85906	0.00424897
ENSG00000066813	1.2984	0.261135	3.98365	6.78657e-05
ENSG00000135521	1.20355	0.185276	1.96311	0.049634
ENSG00000145936	1.21042	0.190965	2.04532	0.0408235
ENSG00000130208	0.766633	-0.265748	-2.32736	0.0199461
ENSG00000007171	1.21492	0.194675	2.19324	0.0282902
ENSG00000204130	1.26236	0.232985	2.21988	0.0264266
ENSG00000198610	1.19412	0.177411	2.3569	0.0184283
ENSG00000101421	0.747731	-0.290711	-2.63247	0.0084766
ENSG00000187531	0.749663	-0.288132	-2.3996	0.016413
ENSG00000121297	1.30078	0.262964	2.3848	0.0170885
ENSG00000196917	1.2456	0.219621	1.99526	0.0460141
ENSG00000196126	0.819235	-0.199385	-1.96187	0.0497781
ENSG00000148584	1.20342	0.185164	2.647	0.00812088
ENSG00000146469	1.24769	0.221292	3.0721	0.00212555
ENSG00000198910	1.21838	0.197525	2.34096	0.0192343
ENSG00000159579	1.28512	0.250855	2.4541	0.0141236
ENSG00000008382	0.7758	-0.253861	-2.23339	0.0255233
ENSG00000134115	1.30018	0.2625	4.68807	2.75795e-06
ENSG00000154928	1.14847	0.138427	2.02473	0.042895
ENSG00000167874	1.215	0.194748	2.09913	0.0358057
ENSG00000182759	1.31424	0.273256	3.95995	7.49651e-05
ENSG00000181718	1.23301	0.209462	2.71093	0.0067095
ENSG00000135821	0.793618	-0.231153	-2.17688	0.0294897
ENSG00000074935	1.2316	0.208314	2.25244	0.0242947
ENSG00000169727	0.743971	-0.295753	-2.43703	0.0148085
ENSG00000197852	1.17282	0.159412	1.97255	0.0485468
ENSG00000186792	0.752377	-0.284518	-2.44249	0.0145863
ENSG00000126803	0.716524	-0.333343	-2.91448	0.00356277
ENSG00000267127	1.15476	0.143892	2.21266	0.0269209
ENSG00000106080	1.28798	0.253076	2.43604	0.0148491
ENSG00000135127	0.726407	-0.319645	-2.7893	0.00528215
ENSG00000159899	1.27855	0.245729	2.38256	0.0171927
ENSG00000171368	1.26322	0.23366	2.27194	0.0230903
ENSG00000160185	0.754306	-0.281958	-2.2198	0.0264323
ENSG00000182534	1.25714	0.228841	2.13629	0.0326554
ENSG00000107147	1.16933	0.156434	2.03932	0.0414178
ENSG00000132561	1.23358	0.209924	2.1865	0.028779
ENSG00000103522	0.774291	-0.255808	-2.07439	0.0380431
ENSG00000120688	1.32037	0.277913	2.47142	0.0134577
ENSG00000127837	0.791908	-0.23331	-2.13244	0.0329707
ENSG00000172572	1.21786	0.197093	2.47771	0.0132227
ENSG00000141448	1.23478	0.210895	2.33632	0.0194748
ENSG00000277462	1.22115	0.199793	1.99558	0.0459798
ENSG00000152137	1.23251	0.209055	2.00689	0.0447616
ENSG00000111713	1.22614	0.20387	2.67219	0.00753585
ENSG00000167641	1.28126	0.24784	2.52949	0.0114229
ENSG00000149600	0.763748	-0.269518	-2.22999	0.0257478
ENSG00000163632	1.20984	0.190488	2.3707	0.0177544
ENSG00000187955	1.28725	0.25251	2.36379	0.0180889
ENSG00000198171	0.785901	-0.240924	-2.23207	0.0256103
ENSG00000176101	0.794072	-0.230582	-2.09034	0.0365875
ENSG00000184785	1.23292	0.209382	2.1207	0.0339466
ENSG00000091879	1.23867	0.214036	2.00993	0.0444387
ENSG00000163485	0.745721	-0.293403	-2.49831	0.0124785
ENSG00000149596	1.33558	0.289369	3.24141	0.00118939
ENSG00000152620	1.28788	0.253	2.28849	0.0221089
ENSG00000117691	0.788246	-0.237946	-2.12632	0.0334765
ENSG00000179826	1.18383	0.168758	2.10068	0.0356691
ENSG00000150347	1.27596	0.243698	2.19144	0.02842
ENSG00000213934	1.11039	0.104707	2.13698	0.0325999
ENSG00000175198	1.29615	0.259397	2.38892	0.0168981
ENSG00000172531	0.731435	-0.312747	-2.79725	0.00515398
ENSG00000181939	1.13572	0.127269	2.67986	0.0073654
ENSG00000115274	0.78641	-0.240277	-2.02312	0.0430611
ENSG00000196968	1.28247	0.248791	2.42329	0.0153808
ENSG00000072952	1.35175	0.301403	2.87714	0.00401296
ENSG00000205423	1.26499	0.235062	2.06601	0.0388273
ENSG00000157326	0.781721	-0.246258	-2.26819	0.0233179
ENSG00000102245	0.758943	-0.275828	-2.187	0.0287424
ENSG00000103152	0.802148	-0.220462	-1.96028	0.0499634
ENSG00000137133	0.772005	-0.258764	-2.31021	0.0208767
ENSG00000186143	1.18083	0.16622	2.4459	0.0144493
ENSG00000076555	1.23145	0.20819	2.0684	0.0386025
ENSG00000183251	1.21469	0.194487	2.65919	0.00783288
ENSG00000233276	0.767708	-0.264346	-2.34248	0.0191562
ENSG00000189056	1.21236	0.192572	2.81482	0.00488044
ENSG00000152147	0.717281	-0.332287	-2.81499	0.00487792
ENSG00000162729	0.804521	-0.217509	-2.0434	0.0410131
ENSG00000182179	0.800226	-0.222861	-2.16789	0.030167
ENSG00000154188	1.2614	0.23222	3.09078	0.00199629
ENSG00000196616	1.2271	0.204655	1.98616	0.047016
ENSG00000175445	1.2302	0.207176	2.10901	0.0349435
ENSG00000132464	1.21209	0.192348	2.0059	0.0448673
ENSG00000133392	1.28538	0.251058	2.50097	0.0123853
ENSG00000175920	0.763562	-0.269761	-2.26034	0.0238001
ENSG00000172661	1.25062	0.223642	2.05419	0.0399577
ENSG00000124089	1.1188	0.112256	2.4478	0.014373
ENSG00000163382	0.773562	-0.25675	-2.362	0.0181766
ENSG00000204152	1.26375	0.234083	2.18819	0.0286556
ENSG00000170837	0.813433	-0.206492	-1.99413	0.0461383
ENSG00000244694	1.43415	0.36057	4.41868	9.93053e-06
ENSG00000068781	1.19001	0.17396	2.11505	0.0344261
ENSG00000136114	1.27712	0.244608	2.45199	0.0142068
ENSG00000104427	1.25028	0.223368	2.10055	0.0356802
ENSG00000168488	0.752644	-0.284163	-2.48926	0.012801
ENSG00000011523	1.27332	0.241628	2.34086	0.0192396
ENSG00000142694	0.765758	-0.266889	-2.46094	0.0138573
ENSG00000172724	0.751144	-0.286158	-2.62469	0.00867289
ENSG00000101773	0.776828	-0.252537	-2.14453	0.0319908
ENSG00000204065	1.27106	0.239852	2.71607	0.00660624
ENSG00000020922	1.38087	0.322713	3.27252	0.00106592
ENSG00000122870	1.24019	0.215264	1.98014	0.0476878
ENSG00000064012	0.793512	-0.231287	-2.02532	0.0428349
ENSG00000118596	1.27443	0.242498	2.68863	0.00717466
ENSG00000138738	1.3131	0.272394	2.88555	0.00390728
ENSG00000169504	1.30445	0.265783	2.57818	0.00993217
ENSG00000137814	1.18375	0.168684	2.37712	0.0174486
ENSG00000127220	0.782258	-0.245571	-2.09748	0.0359509
ENSG00000102158	1.23042	0.20736	1.9604	0.0499493
ENSG00000128228	0.756288	-0.279333	-2.60669	0.00914223
ENSG00000198909	1.25764	0.229238	2.29576	0.0216894
ENSG00000025156	1.24496	0.219107	2.41808	0.0156025
ENSG00000124019	1.26092	0.231842	2.60809	0.00910503
ENSG00000168952	1.25889	0.230229	2.50575	0.0122193
ENSG00000102547	1.31201	0.271562	2.49272	0.0126767
ENSG00000180433	1.14513	0.135519	2.38039	0.0172945
ENSG00000234465	1.21579	0.195396	2.14966	0.0315818
ENSG00000152034	1.17395	0.160378	1.96528	0.0493813
ENSG00000175115	0.791052	-0.234392	-2.101	0.035641
ENSG00000188282	0.66294	-0.41107	-2.4532	0.014159
ENSG00000121318	1.23285	0.209327	2.20893	0.0271796
ENSG00000149557	1.45984	0.378326	4.09714	4.18281e-05
ENSG00000116096	0.755429	-0.28047	-2.4772	0.013242
ENSG00000165972	1.1605	0.148851	2.06499	0.0389243
ENSG00000189013	0.656729	-0.420484	-2.36355	0.0181007
ENSG00000187821	1.14292	0.133588	2.06584	0.0388436
ENSG00000139668	1.31795	0.276076	2.43481	0.0148998
ENSG00000165152	1.27983	0.246726	2.99516	0.00274299
ENSG00000115268	0.80161	-0.221133	-1.99984	0.0455179
ENSG00000169733	0.776612	-0.252814	-2.14622	0.0318554
ENSG00000077150	0.7553	-0.280641	-2.64062	0.00827549
ENSG00000102144	1.25629	0.228164	2.03606	0.0417448
ENSG00000005075	0.763774	-0.269483	-2.25816	0.0239355
ENSG00000069399	0.786707	-0.2399	-2.30425	0.0212085
ENSG00000172831	1.23844	0.213849	2.00351	0.0451225
ENSG00000128881	1.24429	0.218561	2.01962	0.0434224
ENSG00000110887	1.27613	0.243832	4.80287	1.56408e-06
ENSG00000163833	1.161	0.14928	3.3199	0.000900495
ENSG00000162894	0.772591	-0.258006	-2.24935	0.0244902
ENSG00000140848	1.27982	0.246717	2.55736	0.0105471
ENSG00000265303	1.18633	0.170869	3.7806	0.000156448
ENSG00000133606	0.739288	-0.302067	-2.72355	0.00645849
ENSG00000169683	0.733827	-0.309482	-2.68961	0.00715348
ENSG00000138685	1.21499	0.194737	2.06831	0.0386106
ENSG00000146282	1.43596	0.361832	3.16017	0.00157676
ENSG00000187860	0.767447	-0.264686	-2.17851	0.029368
ENSG00000102606	1.27135	0.240077	2.17808	0.0294
ENSG00000117091	0.77973	-0.248808	-2.19718	0.0280077
ENSG00000205497	1.1696	0.15666	3.04572	0.00232121
ENSG00000145649	0.72103	-0.327074	-2.79535	0.00518435
ENSG00000179163	0.797299	-0.226525	-2.14436	0.0320041
ENSG00000184925	0.749906	-0.287807	-2.12555	0.0335405
ENSG00000253305	1.25423	0.226518	2.88691	0.00389048
ENSG00000115211	0.774602	-0.255406	-2.19035	0.0284986
ENSG00000131791	1.33863	0.291648	2.80526	0.00502752
ENSG00000166822	1.23589	0.211788	2.11426	0.0344932
ENSG00000167900	0.781131	-0.247012	-2.24352	0.0248632
ENSG00000170276	1.228	0.20539	2.26468	0.0235324
ENSG00000112335	1.39375	0.331995	3.15196	0.00162177
ENSG00000170370	1.19531	0.178406	2.17295	0.0297843
ENSG00000167098	1.18929	0.173357	3.25861	0.00111959
ENSG00000179615	1.15847	0.147097	2.36632	0.0179661
ENSG00000132906	0.741388	-0.299232	-2.70918	0.00674498
ENSG00000205220	0.805053	-0.216847	-2.00713	0.0447356
ENSG00000204131	1.27901	0.246086	2.25513	0.0241254
ENSG00000133401	1.38704	0.327173	3.12348	0.00178726
ENSG00000089012	0.725212	-0.321292	-2.5026	0.0123286
ENSG00000206536	1.21864	0.197738	2.66499	0.0076991
ENSG00000204595	1.18561	0.170254	2.11066	0.0348011
ENSG00000074590	1.26188	0.232606	2.26937	0.0232459
ENSG00000177476	1.18095	0.166316	2.58975	0.00960451
ENSG00000124212	1.35811	0.306093	2.95733	0.00310311
ENSG00000111145	1.24256	0.217176	2.04422	0.0409313
ENSG00000274523	0.735921	-0.306632	-2.78737	0.0053138
ENSG00000071859	0.748509	-0.289672	-2.72795	0.00637294
ENSG00000102230	1.23224	0.208832	2.45901	0.0139322
ENSG00000175556	1.33233	0.286926	3.17527	0.00149698
ENSG00000186074	0.796435	-0.22761	-1.98206	0.0474726
ENSG00000184305	1.29615	0.259399	2.72584	0.0064139
ENSG00000168079	1.27877	0.245901	2.75502	0.00586892
ENSG00000204025	0.475017	-0.744404	-2.9652	0.00302483
ENSG00000103363	0.792711	-0.232297	-1.9872	0.0468999
ENSG00000130876	1.2112	0.191615	2.12941	0.0332201
ENSG00000105948	0.764277	-0.268825	-2.44574	0.0144555
ENSG00000255833	0.72111	-0.326964	-2.26179	0.0237106
ENSG00000010030	0.756848	-0.278593	-2.31594	0.0205613
ENSG00000179344	0.783151	-0.244429	-2.30282	0.0212892
ENSG00000078269	1.54113	0.432517	3.87697	0.000105767
ENSG00000162073	0.774451	-0.2556	-2.28762	0.0221596
ENSG00000136160	1.2255	0.203345	2.03466	0.0418856
ENSG00000183722	1.33128	0.28614	2.76659	0.00566455
ENSG00000149651	1.17665	0.162669	2.34079	0.0192429
ENSG00000156587	0.743664	-0.296167	-2.72913	0.00635023
ENSG00000120278	1.24876	0.22215	2.30204	0.021333
ENSG00000196475	1.22517	0.203083	1.97614	0.0481392
ENSG00000138496	0.795302	-0.229034	-2.09165	0.0364701
ENSG00000115252	1.29793	0.260769	2.73856	0.0061708
ENSG00000158156	0.782064	-0.245818	-2.34922	0.0188127
ENSG00000198108	1.22902	0.20622	1.98659	0.0469683
ENSG00000172889	1.24173	0.216508	2.03221	0.0421328
ENSG00000125952	0.807613	-0.213672	-2.00877	0.0445613
ENSG00000260234	0.435542	-0.831164	-2.22376	0.0261643
ENSG00000161905	1.28619	0.251682	2.43512	0.0148867
ENSG00000269058	1.14986	0.139637	2.72429	0.00644391
ENSG00000104499	1.16725	0.154651	3.03433	0.0024107
ENSG00000131080	1.52877	0.424467	4.10319	4.07496e-05
ENSG00000115307	0.721305	-0.326693	-2.95705	0.00310594
ENSG00000241468	0.68853	-0.373196	-3.15803	0.00158839
ENSG00000170819	0.6056	-0.501536	-2.57984	0.00988451
ENSG00000037280	1.23988	0.215016	2.18476	0.0289064
ENSG00000117020	1.2296	0.206693	2.277	0.0227862
ENSG00000242689	1.22857	0.205853	2.02786	0.0425743
ENSG00000186153	1.2189	0.197952	2.12144	0.033885
ENSG00000105321	0.791893	-0.233329	-2.29976	0.0214617
ENSG00000104951	0.721503	-0.326419	-2.73052	0.00632341
ENSG00000206199	1.17204	0.158748	1.98704	0.0469177
ENSG00000170260	0.759794	-0.274707	-2.45413	0.0141224
ENSG00000172053	0.790618	-0.23494	-2.22878	0.0258288
ENSG00000106628	0.775956	-0.253659	-2.19135	0.0284263
ENSG00000196104	1.25952	0.23073	2.9724	0.00295481
ENSG00000235169	0.788344	-0.237821	-1.97828	0.0478973
ENSG00000100911	0.611265	-0.492225	-4.11065	3.9454e-05
ENSG00000180155	1.23034	0.207287	2.18778	0.0286855
ENSG00000140932	1.22347	0.201692	2.12626	0.0334814
ENSG00000189007	1.25116	0.224071	2.46643	0.0136469
ENSG00000254959	1.22545	0.20331	2.28388	0.0223788
ENSG00000155363	0.763459	-0.269897	-2.6025	0.00925462
ENSG00000110628	0.801092	-0.221779	-2.09927	0.0357929
ENSG00000115593	1.26454	0.234709	3.26631	0.00108958
ENSG00000155833	1.16284	0.150868	1.97081	0.0487457
ENSG00000153902	1.23691	0.212614	2.46429	0.0137286
ENSG00000164951	1.34375	0.295462	2.89304	0.00381528
ENSG00000181785	1.1875	0.171846	3.03787	0.00238254
ENSG00000123405	0.635823	-0.452836	-2.81369	0.00489771
ENSG00000100890	1.24095	0.215878	2.00887	0.044551
ENSG00000140623	0.688571	-0.373136	-2.46294	0.0137804
ENSG00000121351	1.11435	0.10827	2.44295	0.0145677
ENSG00000120451	1.26945	0.238581	2.12707	0.0334144
ENSG00000231861	1.3222	0.279294	3.58422	0.000338092
ENSG00000015133	0.761542	-0.27241	-2.39203	0.0167555
ENSG00000169689	0.738072	-0.303714	-2.44064	0.0146612
ENSG00000203812	0.64959	-0.431414	-1.97666	0.0480803
ENSG00000049618	1.44843	0.370481	3.27252	0.00106592
ENSG00000156127	0.802575	-0.219931	-2.24907	0.0245082
ENSG00000218823	1.15482	0.143942	1.97647	0.0481013
ENSG00000263429	1.18181	0.167048	2.00908	0.0445289
ENSG00000266524	1.38282	0.324128	3.53902	0.000401622
ENSG00000170881	1.27423	0.242342	2.23051	0.0257138
ENSG00000244476	1.22967	0.206747	2.29237	0.021884
ENSG00000197487	1.21891	0.197954	3.42909	0.000605612
ENSG00000078814	1.26307	0.233547	2.12559	0.0335378
ENSG00000267978	1.25221	0.22491	2.57268	0.0100915
ENSG00000126785	1.30795	0.268462	2.67316	0.00751395
ENSG00000172543	0.716053	-0.334001	-2.69512	0.00703634
ENSG00000183161	0.809444	-0.211407	-2.08315	0.0372379
ENSG00000197157	0.815379	-0.204103	-1.96042	0.0499469
ENSG00000180879	0.733673	-0.309692	-2.69614	0.00701472
ENSG00000156858	0.780693	-0.247574	-2.20114	0.0277258
ENSG00000133028	1.25723	0.228915	2.2137	0.0268493
ENSG00000220205	1.28034	0.247126	2.2598	0.0238335
ENSG00000159346	0.787689	-0.238652	-2.00823	0.0446188
ENSG00000146540	0.801579	-0.221172	-1.97339	0.0484517
ENSG00000214414	1.15914	0.147682	2.66521	0.00769401
ENSG00000164494	1.22658	0.20423	2.37505	0.0175466
ENSG00000164897	0.736401	-0.30598	-2.74577	0.00603684
ENSG00000155324	1.36793	0.313301	3.1484	0.00164168
ENSG00000095739	1.27228	0.240809	2.21162	0.026993
ENSG00000198546	0.796093	-0.22804	-1.97352	0.0484358
ENSG00000101294	0.78221	-0.245632	-2.24656	0.0246682
ENSG00000128313	1.2184	0.197543	2.03155	0.0421996
ENSG00000164188	1.20377	0.185455	1.98422	0.0472313
ENSG00000102103	0.778532	-0.250345	-2.25697	0.0240098
ENSG00000170128	0.611672	-0.49156	-2.47533	0.0133113
ENSG00000141646	1.27604	0.243761	2.16822	0.0301422
ENSG00000111897	1.29395	0.257702	2.34644	0.0189536
ENSG00000136872	1.28682	0.252176	3.51024	0.000447707
ENSG00000165416	1.26851	0.237844	2.51885	0.0117737
ENSG00000129226	0.733804	-0.309513	-2.39863	0.0164566
ENSG00000164933	1.24028	0.21534	2.17072	0.0299525
ENSG00000141979	1.18428	0.169136	2.0227	0.0431041
ENSG00000105374	0.769307	-0.262265	-2.2333	0.0255289
ENSG00000117984	0.751049	-0.286285	-2.55022	0.0107654
ENSG00000132846	1.25991	0.231041	2.12466	0.0336149
ENSG00000134962	1.27471	0.242722	2.93745	0.00330922
ENSG00000152409	1.25006	0.223194	2.07304	0.0381683
ENSG00000160917	0.674625	-0.393598	-3.37155	0.000747474
ENSG00000159459	1.24287	0.217421	1.97496	0.0482725
ENSG00000198937	0.778372	-0.250551	-2.08447	0.0371174
ENSG00000176893	1.2428	0.21737	2.63786	0.00834322
ENSG00000184140	1.14683	0.136999	2.09737	0.0359612
ENSG00000130734	0.799902	-0.223266	-1.96657	0.0492324
ENSG00000013374	0.737514	-0.304471	-2.71429	0.00664186
ENSG00000198939	1.25046	0.223512	2.10096	0.0356441
ENSG00000132518	0.68823	-0.373632	-2.232	0.0256152
ENSG00000146094	0.770393	-0.260854	-2.24362	0.0248572
ENSG00000078018	1.20431	0.185904	2.03565	0.0417856
ENSG00000102359	1.30627	0.267176	2.32235	0.0202141
ENSG00000179218	0.762676	-0.270921	-2.52932	0.0114284
ENSG00000239672	0.75991	-0.274555	-2.09551	0.036126
ENSG00000113430	1.23637	0.212178	2.03076	0.0422796
ENSG00000146618	1.20814	0.189082	2.24177	0.0249761
ENSG00000011454	1.37246	0.316607	2.88665	0.00389369
ENSG00000168060	1.22312	0.201408	1.96972	0.0488704
ENSG00000075651	1.20859	0.189453	1.99813	0.045703
ENSG00000183733	1.1822	0.167377	2.31542	0.0205902
ENSG00000250120	1.22611	0.203846	2.28663	0.0222177
ENSG00000147100	1.3837	0.324764	3.07692	0.00209153
ENSG00000124491	1.2809	0.247562	2.25496	0.0241355
ENSG00000276180	0.768192	-0.263715	-2.22774	0.0258979
ENSG00000167210	1.17246	0.159108	2.20697	0.0273165
ENSG00000157404	1.28177	0.248239	2.50756	0.0121567
ENSG00000103647	1.35676	0.305098	3.30067	0.000964534
ENSG00000112425	1.39756	0.334726	3.33477	0.000853709
ENSG00000122707	1.36721	0.312773	3.02532	0.00248367
ENSG00000166148	1.28044	0.247204	2.57111	0.0101373
ENSG00000169291	1.26702	0.236665	2.84001	0.00451118
ENSG00000081818	1.24366	0.218058	2.17313	0.0297702
ENSG00000145050	0.738113	-0.303659	-2.58829	0.00964532
ENSG00000258873	1.28745	0.252662	3.25491	0.0011343
ENSG00000243284	1.22863	0.205899	2.03417	0.0419343
ENSG00000104814	0.734643	-0.308371	-2.43664	0.0148244
ENSG00000162676	0.727242	-0.318495	-2.50002	0.0124185
ENSG00000157870	0.805551	-0.216229	-1.99327	0.0462324
ENSG00000137872	1.30687	0.267637	2.79956	0.00511718
ENSG00000116824	0.77681	-0.252559	-2.30464	0.0211868
ENSG00000102893	1.26118	0.232044	2.40857	0.0160153
ENSG00000156265	1.24263	0.217229	2.03697	0.0416529
ENSG00000214237	0.670258	-0.400092	-2.54648	0.0108814
ENSG00000110799	1.22418	0.20227	2.08018	0.0375095
ENSG00000165633	1.36678	0.312455	2.96888	0.00298889
ENSG00000109158	1.11055	0.104854	2.50411	0.012276
ENSG00000174744	0.791905	-0.233314	-2.12313	0.033743
ENSG00000234511	1.21946	0.198411	2.6975	0.00698615
ENSG00000180660	1.25523	0.22732	2.48424	0.0129829
ENSG00000198821	0.776944	-0.252388	-2.10895	0.0349492
ENSG00000092199	0.756659	-0.278843	-2.62196	0.00874255
ENSG00000178734	1.22006	0.198897	2.98607	0.00282592
ENSG00000105698	0.742497	-0.297737	-2.90761	0.00364206
ENSG00000165300	1.20429	0.18589	2.15713	0.0309953
ENSG00000164902	1.23388	0.210163	1.97532	0.0482318
ENSG00000167077	0.703805	-0.351254	-2.30053	0.0214183
ENSG00000226979	0.752723	-0.284057	-2.1311	0.0330805
ENSG00000106511	1.23583	0.211741	2.20386	0.027534
ENSG00000153253	1.24208	0.21679	4.41	1.03372e-05
ENSG00000104388	1.30164	0.263627	2.33315	0.0196403
ENSG00000122042	1.25104	0.223974	1.97278	0.0485206
ENSG00000091656	1.19485	0.178024	1.98275	0.0473958
ENSG00000150722	1.22954	0.206644	2.39024	0.0168375
ENSG00000136940	1.25918	0.230457	2.09233	0.036409
ENSG00000267001	1.18899	0.173106	2.20106	0.0277318
ENSG00000072163	1.23493	0.211012	2.04273	0.0410787
ENSG00000183775	1.20287	0.184711	2.49278	0.0126747
ENSG00000114738	0.797913	-0.225755	-2.20299	0.0275953
ENSG00000269469	1.08921	0.0854537	1.96834	0.0490294
ENSG00000177051	0.796054	-0.228088	-2.06319	0.0390945
ENSG00000197448	0.764322	-0.268766	-2.43738	0.0147942
ENSG00000184344	1.29405	0.257779	2.89416	0.00380178
ENSG00000116288	0.789759	-0.236028	-1.99653	0.0458767
ENSG00000188389	0.677563	-0.389253	-2.75008	0.00595805
ENSG00000263465	1.29709	0.260122	2.13237	0.0329766
ENSG00000168874	1.19441	0.177651	2.12241	0.0338033
ENSG00000169919	0.753821	-0.2826	-2.38263	0.0171895
ENSG00000034713	1.26435	0.234554	2.19539	0.0281355
ENSG00000174276	0.785753	-0.241113	-2.08503	0.0370668
ENSG00000038295	1.20859	0.189456	1.96637	0.0492555
ENSG00000004776	1.30885	0.269148	2.78709	0.00531831
ENSG00000150471	1.24935	0.222627	2.78293	0.00538703
ENSG00000099899	0.756719	-0.278763	-2.52423	0.0115953
ENSG00000196267	1.23204	0.208669	2.08886	0.0367201
ENSG00000161031	0.71159	-0.340253	-2.66861	0.00761665
ENSG00000106608	0.800888	-0.222035	-2.06402	0.0390155
ENSG00000197249	0.681134	-0.383997	-3.30484	0.000950295
ENSG00000112031	1.31177	0.271379	2.86975	0.00410802
ENSG00000169446	1.32788	0.28358	2.76012	0.00577808
ENSG00000068976	1.23204	0.208675	2.38768	0.016955
ENSG00000164830	1.22182	0.20034	2.14021	0.0323374
ENSG00000125810	1.22016	0.198985	1.96803	0.0490646
ENSG00000232113	1.185	0.16974	2.41499	0.0157356
ENSG00000198648	0.80946	-0.211388	-1.96178	0.0497882
ENSG00000198763	0.800744	-0.222214	-1.98465	0.0471833
ENSG00000231672	1.25834	0.229791	3.70682	0.000209875
ENSG00000178996	1.31087	0.270688	2.47806	0.0132098
ENSG00000167193	1.30982	0.269888	2.30882	0.0209537
ENSG00000132356	1.29563	0.258994	2.27382	0.0229768
ENSG00000173517	1.28328	0.249423	2.30837	0.0209783
ENSG00000241644	1.24978	0.222966	2.32561	0.0200395
ENSG00000160588	1.24727	0.220957	2.13599	0.0326802
ENSG00000204482	0.795853	-0.22834	-2.06041	0.0393596
ENSG00000142039	0.737112	-0.305016	-2.91291	0.00358076
ENSG00000186113	1.17063	0.157539	3.70726	0.000209516
ENSG00000198959	0.771444	-0.259491	-2.3548	0.0185328
ENSG00000117707	1.28965	0.254368	3.44976	0.000561088
ENSG00000177494	0.739581	-0.301672	-2.25192	0.0243271
ENSG00000130487	0.724749	-0.321929	-2.47277	0.013407
ENSG00000150782	0.77481	-0.255138	-2.3766	0.017473
ENSG00000055208	1.2663	0.236102	2.27573	0.0228619
ENSG00000077616	1.44363	0.367164	5.60775	2.0497e-08
ENSG00000140386	1.25549	0.227527	2.10829	0.0350057
ENSG00000204671	1.19412	0.17741	2.31007	0.020884
ENSG00000106400	0.777792	-0.251296	-2.11861	0.0341238
ENSG00000204071	1.23365	0.209978	2.75778	0.00581951
ENSG00000171819	1.30876	0.269078	3.2776	0.00104692
ENSG00000168497	1.28557	0.2512	2.67327	0.00751155
ENSG00000166265	1.22311	0.201395	2.08581	0.0369954
ENSG00000166794	0.743028	-0.297021	-2.7575	0.00582444
ENSG00000155858	1.25671	0.228494	2.1955	0.0281279
ENSG00000170836	1.218	0.197214	2.04015	0.0413353
ENSG00000110900	1.25736	0.229013	2.33399	0.019596
ENSG00000072657	1.22836	0.205676	2.26157	0.023724
ENSG00000135686	1.2465	0.220336	2.06336	0.039078
ENSG00000124615	1.28965	0.254369	2.5562	0.0105821
ENSG00000125818	0.669959	-0.400538	-3.467	0.000526297
ENSG00000130165	0.756469	-0.279094	-2.5101	0.0120697
ENSG00000186810	0.728993	-0.316091	-2.53506	0.0112427
ENSG00000266964	1.28217	0.248555	2.90064	0.003724
ENSG00000147613	0.514674	-0.664222	-1.9919	0.0463816
ENSG00000169946	1.34849	0.298987	3.20004	0.0013741
ENSG00000215375	0.789534	-0.236312	-2.00698	0.0447517
ENSG00000111679	0.763286	-0.270122	-2.6457	0.00815217
ENSG00000160801	1.22586	0.203645	2.31625	0.0205445
ENSG00000103154	1.20816	0.189101	2.92814	0.00340996
ENSG00000165757	1.25488	0.227042	2.16916	0.0300708
ENSG00000197540	0.732863	-0.310796	-2.36525	0.0180177
ENSG00000152092	1.20512	0.18658	2.49694	0.0125271
ENSG00000186150	1.1739	0.160334	1.97734	0.0480037
ENSG00000166266	1.25922	0.230495	2.3132	0.0207118
ENSG00000275553	1.21287	0.192989	4.0606	4.8947e-05
ENSG00000261832	1.29061	0.255114	2.60586	0.00916429
ENSG00000172183	0.797884	-0.225792	-2.00835	0.0446061
ENSG00000183801	1.30107	0.263186	2.41947	0.0155431
ENSG00000197872	1.2418	0.216565	2.18012	0.0292488
ENSG00000181220	0.773121	-0.25732	-2.43086	0.0150628
ENSG00000183048	0.777057	-0.252242	-2.09282	0.036365
ENSG00000273045	0.80086	-0.222069	-2.14017	0.0323407
ENSG00000106290	0.793747	-0.23099	-2.05138	0.0402304
ENSG00000127838	0.71664	-0.333182	-3.15455	0.00160748
ENSG00000171936	1.15021	0.139947	2.44525	0.0144751
ENSG00000166398	1.37649	0.319534	2.88848	0.00387111
ENSG00000135318	1.4401	0.364715	3.48427	0.000493477
ENSG00000111241	1.27629	0.243958	2.71038	0.00672055
ENSG00000187764	0.775615	-0.254099	-2.20173	0.0276843
ENSG00000023445	0.799764	-0.223439	-1.99898	0.045611
ENSG00000166526	0.771693	-0.259168	-2.36127	0.0182125
ENSG00000102383	1.36474	0.310964	3.7221	0.00019757
ENSG00000186318	1.33446	0.28853	2.79427	0.00520173
ENSG00000173156	0.808703	-0.212323	-2.11035	0.0348279
ENSG00000166441	0.794545	-0.229985	-1.9735	0.0484386
ENSG00000256206	1.31093	0.270739	2.85502	0.00430343
ENSG00000105287	0.80422	-0.217882	-2.03817	0.0415324
ENSG00000198173	1.20001	0.182329	2.81504	0.00487705
ENSG00000157911	0.675889	-0.391727	-3.34718	0.000816381
ENSG00000143333	1.23908	0.214368	1.98462	0.0471867
ENSG00000164530	1.3213	0.278618	2.71606	0.00660646
ENSG00000259288	1.26553	0.235489	2.79846	0.00513468
ENSG00000130158	1.25802	0.229542	2.13312	0.0329146
ENSG00000130024	1.33095	0.285892	2.62141	0.00875659
ENSG00000176495	1.16666	0.154144	3.54354	0.000394792
ENSG00000127241	1.3253	0.28164	4.24202	2.21519e-05
ENSG00000276490	1.23976	0.214922	2.48108	0.0130984
ENSG00000163430	1.27142	0.240133	2.13484	0.0327739
ENSG00000166603	1.1713	0.158117	2.08169	0.0373704
ENSG00000120328	1.32999	0.285174	2.88013	0.00397507
ENSG00000135211	0.749738	-0.288031	-2.58391	0.00976878
ENSG00000050165	1.34516	0.29651	2.79463	0.00519591
ENSG00000244414	1.21527	0.194968	2.47994	0.0131406
ENSG00000204687	1.34387	0.295553	3.12097	0.00180257
ENSG00000204544	1.15942	0.147923	2.42191	0.0154392
ENSG00000136802	1.24044	0.215466	2.08253	0.0372942
ENSG00000160813	0.694792	-0.364142	-3.13956	0.00169202
ENSG00000203724	0.747058	-0.291612	-2.51888	0.0117728
ENSG00000013275	0.732939	-0.310693	-2.59632	0.00942285
ENSG00000112592	1.38967	0.329068	3.19063	0.00141964
ENSG00000248329	1.22943	0.206554	2.41827	0.0155945
ENSG00000176925	1.19421	0.177485	2.35709	0.0184186
ENSG00000042429	1.32928	0.284637	2.81402	0.00489266
ENSG00000184226	1.19215	0.175757	2.06038	0.0393621
ENSG00000100889	0.804119	-0.218008	-2.11015	0.0348455
ENSG00000099960	0.784434	-0.242793	-2.0068	0.0447713
ENSG00000152578	1.21563	0.195261	2.59392	0.0094889
ENSG00000167543	0.790028	-0.235687	-1.99352	0.0462049
ENSG00000103485	1.26764	0.237154	2.21604	0.0266884
ENSG00000112406	1.35249	0.301948	3.14864	0.00164032
ENSG00000146147	1.23378	0.210085	2.85735	0.00427193
ENSG00000133742	1.18845	0.172654	3.56307	0.00036654
ENSG00000138085	0.769819	-0.2616	-2.47045	0.0134945
ENSG00000198682	1.232	0.208639	2.06627	0.0388031
ENSG00000177119	1.55538	0.44172	3.5248	0.000423806
ENSG00000166246	0.772587	-0.25801	-2.2086	0.0272025
ENSG00000159256	1.33514	0.289037	2.76924	0.00561874
ENSG00000164096	1.36723	0.312785	2.65177	0.00800717
ENSG00000145901	0.740231	-0.300793	-3.00675	0.00264058
ENSG00000108312	0.791487	-0.233841	-2.21692	0.0266287
ENSG00000103994	1.29044	0.25498	2.31969	0.0203577
ENSG00000267631	1.19982	0.182172	3.97439	7.056e-05
ENSG00000139192	0.734685	-0.308314	-2.69278	0.0070858
ENSG00000175398	1.24221	0.216893	2.24773	0.0245935
ENSG00000158488	0.781304	-0.246791	-1.9701	0.0488266
ENSG00000174059	1.28454	0.2504	2.56355	0.0103607
ENSG00000106462	0.78586	-0.240977	-2.13249	0.0329668
ENSG00000101457	0.751617	-0.285529	-2.48184	0.0130705
ENSG00000183340	1.26979	0.238852	2.55745	0.0105442
ENSG00000160182	0.786501	-0.240161	-2.27011	0.0232011
ENSG00000131669	0.813245	-0.206723	-1.97441	0.0483348
ENSG00000119929	1.25225	0.224944	2.06666	0.038766
ENSG00000104412	1.29596	0.259255	2.36687	0.017939
ENSG00000126461	0.800874	-0.222051	-1.97866	0.0478538
ENSG00000067082	1.27095	0.239766	2.30177	0.0213481
ENSG00000116670	0.758781	-0.276042	-2.21441	0.0268006
ENSG00000109756	1.21894	0.197984	1.97234	0.048571
ENSG00000197181	1.16984	0.156867	2.1403	0.0323303
ENSG00000128710	1.31649	0.274969	2.8218	0.00477547
ENSG00000117758	1.28893	0.25381	2.33428	0.0195813
ENSG00000225830	1.32248	0.279511	2.79997	0.00511075
ENSG00000163689	0.726798	-0.319106	-2.18986	0.0285343
ENSG00000174945	0.730037	-0.31466	-2.33321	0.019637
ENSG00000169696	0.763446	-0.269913	-2.23183	0.0256262
ENSG00000147113	1.28291	0.249134	2.73985	0.00614668
ENSG00000151834	1.15158	0.141135	2.387	0.0169864
ENSG00000025796	1.34765	0.298359	3.1221	0.00179566
ENSG00000125520	0.777015	-0.252296	-2.14648	0.0318349
ENSG00000151422	1.32431	0.280894	2.51124	0.0120307
ENSG00000153563	0.74635	-0.292561	-2.47167	0.0134484
ENSG00000272414	1.24136	0.216211	2.45246	0.0141883
ENSG00000169676	1.12263	0.115677	2.69219	0.00709854
ENSG00000173540	0.778697	-0.250133	-2.10412	0.0353676
ENSG00000170604	0.790681	-0.234861	-2.15278	0.0313361
ENSG00000154978	0.757889	-0.277218	-2.65588	0.00791012
ENSG00000084628	0.801304	-0.221515	-1.98572	0.0470642
ENSG00000167600	0.75009	-0.287562	-2.13561	0.0327116
ENSG00000079950	1.5059	0.409392	3.94885	7.85274e-05
ENSG00000173421	1.31064	0.270519	3.22476	0.00126076
ENSG00000180772	1.17549	0.161682	2.46076	0.0138645
ENSG00000105671	0.793628	-0.23114	-1.97016	0.0488199
ENSG00000109065	0.759426	-0.275193	-2.38723	0.0169758
ENSG00000117215	0.659565	-0.416175	-2.87577	0.00403048
ENSG00000157869	1.30134	0.263398	2.36059	0.018246
ENSG00000175387	1.26752	0.237062	1.97071	0.048757
ENSG00000105737	1.32575	0.281977	2.8222	0.00476955
ENSG00000206172	1.30533	0.266456	3.81757	0.000134773
ENSG00000140285	1.45686	0.376283	3.84005	0.00012301
ENSG00000162777	0.82035	-0.198024	-1.96679	0.049208
ENSG00000091704	1.41412	0.346506	4.15675	3.228e-05
ENSG00000165028	1.33006	0.285224	2.88305	0.00393848
ENSG00000128581	0.780086	-0.248351	-2.58658	0.00969327
ENSG00000170909	0.753887	-0.282513	-2.31233	0.0207597
ENSG00000196666	1.2016	0.183656	2.01185	0.0442354
ENSG00000115687	0.769555	-0.261943	-2.27264	0.0230478
ENSG00000185813	0.725788	-0.320497	-2.61475	0.0089294
ENSG00000106638	0.766309	-0.266169	-2.40759	0.0160583
ENSG00000107372	1.24762	0.221239	2.00137	0.0453522
ENSG00000133055	0.69457	-0.364463	-2.26307	0.0236314
ENSG00000134853	1.30264	0.26439	2.46144	0.0138382
ENSG00000154262	1.31767	0.275865	3.02968	0.00244809
ENSG00000142871	1.30812	0.268593	2.39879	0.0164495
ENSG00000102010	1.2592	0.230477	2.84047	0.00450475
ENSG00000110841	1.2397	0.214871	1.99375	0.0461789
ENSG00000163807	1.27787	0.245194	2.24264	0.0249203
ENSG00000168438	1.21598	0.195553	2.09119	0.0365112
ENSG00000198865	1.27239	0.2409	2.50456	0.0122605
ENSG00000227345	1.26498	0.235053	2.16712	0.0302257
ENSG00000135447	1.23917	0.21444	2.27139	0.0231232
ENSG00000109670	1.25186	0.22463	2.21745	0.0265923
ENSG00000196839	0.784442	-0.242783	-2.11207	0.0346806
ENSG00000197256	1.2763	0.243969	2.19558	0.0281218
ENSG00000196171	1.17569	0.161854	2.01449	0.0439577
ENSG00000178033	1.28122	0.247814	2.33318	0.0196387
ENSG00000244362	1.1531	0.142452	3.10352	0.00191234
ENSG00000204618	1.27842	0.245624	2.37498	0.0175497
ENSG00000154027	1.26022	0.231287	2.5456	0.010909
ENSG00000135218	1.21912	0.198131	1.96689	0.049196
ENSG00000174099	1.26607	0.235914	2.23022	0.0257332
ENSG00000183508	0.774421	-0.25564	-2.2721	0.0230805
ENSG00000239887	0.742398	-0.29787	-2.68829	0.00718179
ENSG00000170759	1.29898	0.261579	2.3764	0.0174826
ENSG00000145384	1.18169	0.166943	3.25097	0.00115011
ENSG00000100124	0.785615	-0.241288	-2.17574	0.0295748
ENSG00000140107	1.18966	0.173669	2.16357	0.0304971
ENSG00000013293	1.13024	0.122426	2.83586	0.00457025
ENSG00000111450	1.34971	0.299893	2.78492	0.00535402
ENSG00000180596	0.699141	-0.357902	-2.78472	0.00535735
ENSG00000115902	0.772931	-0.257566	-2.49722	0.012517
ENSG00000196460	1.29733	0.260312	2.47302	0.0133976
ENSG00000104888	1.40065	0.336939	3.74307	0.000181789
ENSG00000126254	0.795637	-0.228612	-1.99074	0.0465095
ENSG00000238205	0.6693	-0.401523	-2.35903	0.0183228
ENSG00000171100	1.26295	0.233448	2.05174	0.0401953
ENSG00000167664	0.682138	-0.382524	-2.23247	0.0255838
ENSG00000197321	1.23366	0.209985	2.04471	0.0408834
ENSG00000139223	1.21628	0.195799	2.007	0.0447496
ENSG00000175931	0.755419	-0.280483	-2.43104	0.0150557
ENSG00000114023	0.75218	-0.284779	-2.43868	0.0147409
ENSG00000163083	1.24187	0.216621	2.09243	0.0363997
ENSG00000172215	0.74808	-0.290246	-2.31695	0.0205065
ENSG00000103018	1.35462	0.303518	2.7779	0.00547114
ENSG00000275152	1.19858	0.181135	2.29644	0.0216508
ENSG00000189320	1.21874	0.197816	2.20365	0.0275493
ENSG00000126001	0.764457	-0.268589	-2.29629	0.0216596
ENSG00000143545	0.735692	-0.306943	-2.88077	0.00396704
ENSG00000005108	1.21457	0.194386	2.27954	0.022635
ENSG00000122591	1.21093	0.19139	1.98956	0.0466392
ENSG00000080618	1.18577	0.170394	2.13334	0.0328969
ENSG00000132329	0.734744	-0.308233	-2.48971	0.0127848
ENSG00000136999	1.33445	0.288516	3.40771	0.00065511
ENSG00000118407	1.32714	0.283028	3.60594	0.000311019
ENSG00000213079	1.30989	0.269944	2.45795	0.0139732
ENSG00000123136	0.776056	-0.253531	-2.19927	0.0278584
ENSG00000188070	1.4385	0.363603	3.56024	0.000370515
ENSG00000048392	1.24144	0.216275	1.97819	0.0479077
ENSG00000102189	1.23235	0.208925	1.98833	0.0467752
ENSG00000108669	0.79456	-0.229967	-2.03504	0.0418465
ENSG00000189129	1.25064	0.223655	2.26446	0.0235457
ENSG00000076662	0.757172	-0.278164	-2.06594	0.0388345
ENSG00000131203	0.769851	-0.261559	-2.09323	0.0363284
ENSG00000198670	1.17641	0.162466	2.54221	0.0110153
ENSG00000175779	0.581298	-0.542492	-2.64568	0.00815273
ENSG00000140678	0.767941	-0.264042	-2.38217	0.0172112
ENSG00000065615	1.32295	0.279863	2.66492	0.00770075
ENSG00000164047	0.767431	-0.264707	-2.01591	0.0438098
ENSG00000156282	1.15574	0.144739	2.62451	0.00867731
ENSG00000243811	0.768966	-0.262708	-2.26475	0.0235278
ENSG00000189375	1.17634	0.162407	2.29584	0.021685
ENSG00000203722	1.24269	0.217282	2.41928	0.0155513
ENSG00000196352	1.26293	0.233437	2.04973	0.0403912
ENSG00000139405	0.763131	-0.270325	-2.33423	0.0195836
ENSG00000184716	0.717363	-0.332174	-2.00571	0.0448874
ENSG00000125898	0.793104	-0.231801	-2.00717	0.044732
ENSG00000130349	1.23577	0.211692	2.22006	0.0264147
ENSG00000243440	0.653843	-0.424889	-2.62606	0.00863794
ENSG00000139287	1.14366	0.134231	2.27925	0.0226523
ENSG00000148516	1.24342	0.217863	1.96705	0.0491776
ENSG00000164318	1.32305	0.279937	2.67182	0.00754421
ENSG00000063438	1.2078	0.1888	2.02043	0.0433386
ENSG00000254462	1.2812	0.247793	2.64154	0.00825289
ENSG00000188227	1.27166	0.240326	2.35968	0.0182909
ENSG00000170255	1.19349	0.176883	3.91471	9.05113e-05
ENSG00000003436	1.24293	0.217471	2.45655	0.0140279
ENSG00000059145	1.30673	0.267529	2.42502	0.0153074
ENSG00000269404	0.762984	-0.270518	-2.07224	0.0382427
ENSG00000132855	1.17122	0.158043	2.02835	0.0425242
ENSG00000130176	1.26395	0.234241	2.24143	0.0249979
ENSG00000135406	1.16984	0.156868	2.16173	0.0306393
ENSG00000032389	0.789681	-0.236126	-2.11519	0.0344138
ENSG00000170962	1.42552	0.354536	3.36893	0.000754593
ENSG00000139182	0.808259	-0.212873	-1.96994	0.0488453
ENSG00000175868	1.18142	0.166719	2.20363	0.0275503
ENSG00000125970	0.75563	-0.280204	-2.30184	0.0213443
ENSG00000183421	1.25392	0.226274	2.01723	0.0436714
ENSG00000257115	1.16813	0.155404	3.21178	0.00131914
ENSG00000107643	1.26172	0.232475	2.1706	0.0299611
ENSG00000100612	0.779322	-0.249331	-2.27575	0.0228608
ENSG00000154734	1.32454	0.281065	2.90243	0.00370277
ENSG00000182732	1.18762	0.171952	2.14205	0.0321897
ENSG00000064989	1.27234	0.24086	2.26976	0.0232223
ENSG00000066735	1.23364	0.209971	2.20539	0.0274264
ENSG00000197362	0.73729	-0.304775	-2.82181	0.00477531
ENSG00000163898	1.30139	0.263434	2.45307	0.0141642
ENSG00000131023	1.34945	0.299693	2.57219	0.0101058
ENSG00000130724	0.771669	-0.259199	-2.25233	0.0243016
ENSG00000241123	1.16151	0.149723	2.58219	0.0098176
ENSG00000267173	1.22562	0.203448	2.22387	0.0261574
ENSG00000253731	1.26797	0.23742	2.38478	0.0170894
ENSG00000118432	1.20051	0.18275	2.30036	0.0214281
ENSG00000127952	0.792228	-0.232906	-2.25834	0.0239245
ENSG00000180875	1.19707	0.179876	2.25159	0.0243485
ENSG00000118496	1.27688	0.244423	2.29916	0.021496
ENSG00000020181	1.2829	0.249124	2.22206	0.0262794
ENSG00000105669	0.769312	-0.262258	-2.31854	0.0204198
ENSG00000244242	0.713593	-0.337443	-2.61532	0.00891431
ENSG00000033100	0.79551	-0.228771	-2.06957	0.0384925
ENSG00000170279	1.18669	0.171168	3.1068	0.00189125
ENSG00000071994	1.31117	0.270919	2.71757	0.00657629
ENSG00000011114	1.30346	0.26502	2.28428	0.0223549
ENSG00000164035	1.2182	0.197376	2.03121	0.042234
ENSG00000254834	1.15515	0.144227	3.15825	0.00158717
ENSG00000112852	1.25731	0.228978	2.17646	0.0295209
ENSG00000049768	0.76271	-0.270878	-2.30211	0.021329
ENSG00000169327	1.1805	0.165938	2.80586	0.00501827
ENSG00000154258	1.31454	0.273489	3.14601	0.00165515
ENSG00000130559	1.27739	0.244817	2.20081	0.0277494
ENSG00000182872	0.771307	-0.259669	-2.56805	0.0102272
ENSG00000180447	1.28406	0.25003	2.31888	0.0204016
ENSG00000215301	1.4455	0.368457	3.1207	0.00180421
ENSG00000153208	1.3327	0.287203	2.63651	0.00837631
ENSG00000105254	0.786502	-0.24016	-2.1083	0.0350052
ENSG00000165966	1.17515	0.161395	2.04861	0.0405005
ENSG00000169914	1.23624	0.212072	2.06086	0.0393168
ENSG00000198914	1.16517	0.15287	2.56541	0.0103053
ENSG00000089639	0.76658	-0.265816	-2.44041	0.0146706
ENSG00000166321	1.27	0.239013	2.19081	0.0284653
ENSG00000163704	0.792511	-0.232548	-2.11861	0.0341233
ENSG00000111962	1.22099	0.199664	2.15161	0.0314277
ENSG00000174899	1.2038	0.185486	1.97278	0.0485207
ENSG00000204661	0.566488	-0.568299	-3.08861	0.00201097
ENSG00000124812	1.17173	0.158477	2.17167	0.0298808
ENSG00000226490	1.20361	0.185322	2.49781	0.0124965
ENSG00000065534	1.24771	0.221311	2.23189	0.0256225
ENSG00000087087	0.76241	-0.271271	-2.49684	0.0125304
ENSG00000056558	0.766645	-0.265731	-2.23463	0.025442
ENSG00000222009	1.30769	0.268261	2.50504	0.0122438
ENSG00000108702	0.372358	-0.9879	-2.6861	0.00722907
ENSG00000101444	0.797925	-0.225741	-1.96554	0.0493516
ENSG00000171130	0.766817	-0.265507	-2.45002	0.0142847
ENSG00000100385	0.759714	-0.274814	-2.37731	0.0174394
ENSG00000162616	1.40508	0.340092	3.52437	0.000424485
ENSG00000149090	1.34239	0.294455	3.17004	0.00152419
ENSG00000142611	1.20714	0.188255	2.94919	0.00318608
ENSG00000125651	0.810437	-0.210182	-1.9802	0.0476816
ENSG00000106688	0.758433	-0.2765	-2.42091	0.0154819
ENSG00000174738	1.30455	0.265856	2.3842	0.0171161
ENSG00000154240	1.28158	0.24809	2.46105	0.0138532
ENSG00000183255	1.23605	0.21192	1.96582	0.0493193
ENSG00000243660	1.26305	0.233533	2.16333	0.0305154
ENSG00000137161	0.757419	-0.277838	-2.57881	0.0099141
ENSG00000141338	1.29954	0.26201	2.79107	0.00525338
ENSG00000108352	0.67341	-0.395401	-3.02999	0.00244565
ENSG00000164604	1.21562	0.195251	2.12295	0.0337584
ENSG00000122375	1.22547	0.203326	2.70004	0.00693302
ENSG00000135297	1.24248	0.217107	2.03842	0.0415076
ENSG00000019991	1.33259	0.287121	2.9885	0.00280351
ENSG00000154330	1.27128	0.240026	2.80277	0.00506664
ENSG00000164949	1.25817	0.22966	2.11831	0.0341491
ENSG00000154133	1.21657	0.196038	2.11459	0.0344646
ENSG00000145708	1.25498	0.227117	3.28153	0.00103247
ENSG00000047932	1.30159	0.263586	2.66591	0.00767792
ENSG00000134146	1.25779	0.229352	2.3242	0.020115
ENSG00000150261	1.18007	0.165578	2.91855	0.00351661
ENSG00000105705	0.772812	-0.257719	-2.26493	0.0235167
ENSG00000138073	0.783755	-0.243659	-2.05867	0.0395255
ENSG00000115241	0.757471	-0.27777	-2.27245	0.0230592
ENSG00000279686	1.20388	0.185548	2.1604	0.0307416
ENSG00000132640	1.22484	0.202809	2.20163	0.0276918
ENSG00000148291	0.786333	-0.240374	-2.19792	0.0279545
ENSG00000179796	1.1827	0.167799	2.05119	0.0402483
ENSG00000169418	1.27372	0.24194	2.69264	0.00708887
ENSG00000164081	0.798925	-0.224488	-2.16377	0.0304823
ENSG00000128524	0.724219	-0.322661	-2.89783	0.00375757
ENSG00000142669	0.772004	-0.258766	-2.38607	0.0170297
ENSG00000188004	1.23362	0.209955	2.25118	0.0243739
ENSG00000272047	1.28564	0.251255	2.20329	0.0275742
ENSG00000174697	1.19428	0.177546	1.97229	0.048576
ENSG00000120265	1.47421	0.388122	3.64621	0.000266136
ENSG00000007264	0.71368	-0.337321	-2.57158	0.0101237
ENSG00000161036	0.722678	-0.324792	-2.82077	0.00479082
ENSG00000138622	1.15333	0.142657	2.43266	0.0149883
ENSG00000068079	0.772363	-0.258301	-2.3839	0.0171302
ENSG00000197081	1.34946	0.299702	2.73371	0.00626261
ENSG00000046889	1.25416	0.226466	2.47086	0.0134789
ENSG00000092009	1.30977	0.269853	2.90088	0.00372115
ENSG00000111850	1.44249	0.366369	3.88199	0.000103606
ENSG00000169764	1.264	0.234284	2.38437	0.0171086
ENSG00000232629	0.772503	-0.25812	-2.39847	0.0164637
ENSG00000270601	1.18921	0.173287	3.40737	0.000655911
ENSG00000188076	0.729764	-0.315034	-2.08514	0.037057
ENSG00000150756	1.24262	0.217222	2.04825	0.0405359
ENSG00000196628	1.28977	0.254464	2.39607	0.0165718
ENSG00000090863	1.22589	0.203667	1.99347	0.0462098
ENSG00000076513	1.25917	0.230455	2.19882	0.0278907
ENSG00000164741	1.2744	0.242472	2.40917	0.0159889
ENSG00000166509	1.32603	0.28219	2.90207	0.00370707
ENSG00000157510	1.2372	0.212853	2.15758	0.0309606
ENSG00000100526	0.804047	-0.218097	-1.98474	0.0471731
ENSG00000197471	0.788797	-0.237247	-2.05758	0.0396308
ENSG00000154079	1.47226	0.386798	3.42251	0.000620467
ENSG00000041880	0.770583	-0.260608	-2.48158	0.0130802
ENSG00000154529	1.1752	0.161437	2.17169	0.0298788
ENSG00000171772	1.17557	0.161755	2.34614	0.0189688
ENSG00000161277	0.68027	-0.385265	-3.23015	0.00123723
ENSG00000118162	0.798503	-0.225017	-2.04741	0.0406175
ENSG00000136718	0.764954	-0.267939	-2.28504	0.0223102
ENSG00000179476	1.26366	0.234011	2.06906	0.0385407
ENSG00000206538	1.3314	0.286233	2.77096	0.00558906
ENSG00000139370	1.32993	0.285124	2.52389	0.0116065
ENSG00000180287	1.16344	0.151383	2.2228	0.0262293
ENSG00000139946	1.3007	0.262899	2.77879	0.0054562
ENSG00000131016	1.24587	0.219832	2.38728	0.0169738
ENSG00000133107	1.39727	0.33452	3.58001	0.000343575
ENSG00000143851	0.754251	-0.28203	-2.32761	0.0199329
ENSG00000158874	1.2107	0.191195	3.26179	0.00110712
ENSG00000197584	1.23627	0.212102	4.82671	1.38805e-06
ENSG00000153246	1.31591	0.274525	2.37784	0.0174144
ENSG00000186283	0.74366	-0.296171	-2.65836	0.00785221
ENSG00000197721	0.591352	-0.525344	-2.45705	0.0140084
ENSG00000255595	1.36573	0.311686	4.4755	7.62314e-06
ENSG00000215115	1.13752	0.128846	2.4023	0.0162926
ENSG00000164330	1.32098	0.278373	2.93022	0.00338722
ENSG00000105369	0.77877	-0.25004	-2.06756	0.0386817
ENSG00000166948	1.13936	0.130469	2.37475	0.0175606
ENSG00000215475	1.12605	0.118714	2.68679	0.00721417
ENSG00000153071	1.36061	0.307932	2.9495	0.00318286
ENSG00000011295	1.4526	0.373358	3.2388	0.00120033
ENSG00000198851	0.777268	-0.25197	-2.27511	0.0228993
ENSG00000152669	0.79306	-0.231857	-1.99058	0.0465272
ENSG00000213977	1.30188	0.263813	2.38737	0.0169692
ENSG00000101280	1.18435	0.169191	3.01579	0.00256309
ENSG00000198862	1.2236	0.201795	1.97824	0.0479021
ENSG00000160613	1.31701	0.275367	2.58555	0.00972233
ENSG00000107831	1.14369	0.134264	2.78618	0.00533331
ENSG00000022267	1.32839	0.283966	3.05349	0.00226194
ENSG00000099246	1.24903	0.222367	2.32708	0.0199609
ENSG00000101349	1.22919	0.206356	2.39816	0.0164779
ENSG00000239605	1.17339	0.159901	2.28127	0.0225323
ENSG00000196159	1.23479	0.210902	2.36557	0.0180022
ENSG00000160188	0.781403	-0.246665	-2.26054	0.0237878
ENSG00000125611	0.787119	-0.239376	-2.15246	0.031361
ENSG00000102053	1.27202	0.240603	3.005	0.00265581
ENSG00000126246	0.722691	-0.324774	-2.53346	0.0112944
ENSG00000113790	1.27281	0.241227	2.09974	0.0357518
ENSG00000109189	1.2452	0.219297	2.0029	0.0451883
ENSG00000118518	1.2527	0.225298	2.23041	0.0257205
ENSG00000112110	1.285	0.250761	2.24651	0.0246715
ENSG00000106823	1.34586	0.297031	2.78732	0.00531467
ENSG00000146414	1.29162	0.255895	2.5323	0.0113318
ENSG00000203690	1.15372	0.14299	2.11793	0.0341814
ENSG00000185527	0.728644	-0.31657	-2.45065	0.01426
ENSG00000168092	1.26924	0.238417	2.1683	0.0301355
ENSG00000026652	1.35788	0.305927	2.91223	0.00358863
ENSG00000139767	1.12524	0.117996	2.14215	0.0321813
ENSG00000071677	0.69365	-0.365787	-2.24548	0.0247373
ENSG00000152670	1.2767	0.244282	3.6111	0.0003049
ENSG00000172766	1.38297	0.324231	2.95627	0.0031138
ENSG00000176946	0.79899	-0.224407	-2.0377	0.0415796
ENSG00000175463	0.668961	-0.40203	-2.92532	0.00344103
ENSG00000136866	1.24616	0.220066	2.00801	0.0446417
ENSG00000110719	0.77552	-0.254222	-2.40906	0.0159935
ENSG00000116678	1.42429	0.353675	4.20227	2.64255e-05
ENSG00000127554	0.771421	-0.259522	-2.27378	0.022979
ENSG00000133317	1.2313	0.208072	2.25537	0.0241101
ENSG00000183918	0.767707	-0.264347	-2.15627	0.0310627
ENSG00000277494	1.25722	0.228903	2.71074	0.00671324
ENSG00000116771	0.801465	-0.221314	-1.9604	0.0499492
ENSG00000259753	1.33976	0.292493	2.39583	0.0165829
ENSG00000213654	0.798113	-0.225505	-2.00155	0.0453327
ENSG00000203727	1.28451	0.250377	2.78198	0.0054028
ENSG00000145949	1.16684	0.154299	2.01107	0.0443185
ENSG00000064490	0.759882	-0.274592	-2.36577	0.0179926
ENSG00000131095	1.26594	0.235814	3.24068	0.00119244
ENSG00000260230	1.19879	0.181316	2.67806	0.00740493
ENSG00000205744	0.767236	-0.264961	-2.43176	0.0150255
ENSG00000184530	1.17159	0.15836	2.62796	0.0085899
ENSG00000151033	1.22124	0.199865	2.44877	0.0143345
ENSG00000221818	1.33123	0.286107	2.91529	0.00355353
ENSG00000106636	0.785876	-0.240956	-2.21247	0.0269339
ENSG00000149269	0.736876	-0.305336	-2.22473	0.0260992
ENSG00000172667	1.64402	0.497146	5.12327	3.00282e-07
ENSG00000114631	0.805273	-0.216574	-2.04377	0.0409762
ENSG00000145687	1.25895	0.230276	2.12139	0.0338889
ENSG00000136279	0.75593	-0.279806	-2.57519	0.0100184
ENSG00000117362	0.789765	-0.23602	-2.09036	0.0365854
ENSG00000122335	1.33148	0.286293	3.36467	0.000766342
ENSG00000119508	1.23315	0.20957	2.67192	0.00754182
ENSG00000196569	1.25557	0.227593	2.14015	0.0323427
ENSG00000132388	1.38751	0.327514	2.97014	0.00297664
ENSG00000109943	0.753744	-0.282703	-2.14261	0.0321441
ENSG00000172489	1.16191	0.150067	3.59302	0.000326864
ENSG00000122420	1.20239	0.184311	2.31343	0.0206992
ENSG00000135974	1.24721	0.220906	2.05882	0.0395114
ENSG00000189052	1.1314	0.123456	2.00312	0.0451645
ENSG00000158062	0.748498	-0.289686	-2.52755	0.011486
ENSG00000198932	1.2396	0.214787	2.2167	0.0266439
ENSG00000148541	1.23656	0.21233	2.73327	0.00627092
ENSG00000167797	0.765532	-0.267184	-2.36506	0.0180271
ENSG00000079112	1.20293	0.184758	2.18213	0.0291
ENSG00000197635	1.31313	0.272411	2.8162	0.00485957
ENSG00000029639	1.30014	0.262476	2.72485	0.0064331
ENSG00000077264	1.21073	0.19122	2.07617	0.0378782
ENSG00000176155	0.762604	-0.271017	-2.23953	0.0251214
ENSG00000136167	0.811212	-0.209226	-2.0032	0.0451563
ENSG00000183873	1.26183	0.232563	2.7406	0.00613274
ENSG00000255221	0.700653	-0.355742	-2.06998	0.0384546
ENSG00000196565	1.29167	0.255937	2.57364	0.0100634
ENSG00000158270	1.25687	0.228624	2.175	0.0296302
ENSG00000165471	1.18718	0.171582	2.04858	0.0405036
ENSG00000127084	0.778324	-0.250612	-2.26604	0.0234491
ENSG00000198010	1.15801	0.146703	2.01308	0.0441066
ENSG00000134765	1.17561	0.161783	2.17101	0.0299304
ENSG00000169738	0.784501	-0.242708	-1.9772	0.0480192
ENSG00000007062	1.26138	0.232204	2.18775	0.0286876
ENSG00000181788	0.669996	-0.400484	-3.391	0.000696376
ENSG00000168309	1.20088	0.183054	2.12666	0.033448
ENSG00000232112	0.801239	-0.221596	-2.02447	0.0429219
ENSG00000078081	0.735122	-0.307719	-2.46905	0.0135472
ENSG00000112208	1.27006	0.239065	2.57312	0.0100785
ENSG00000099958	0.789793	-0.235985	-1.99004	0.0465861
ENSG00000168062	0.784566	-0.242624	-2.05098	0.0402688
ENSG00000178184	1.32257	0.279574	2.67314	0.0075146
ENSG00000101160	0.789063	-0.23691	-2.14512	0.0319433
ENSG00000138792	1.24365	0.218054	2.40705	0.0160821
ENSG00000182450	1.16684	0.154302	2.38605	0.0170305
ENSG00000167825	1.18104	0.166397	2.97494	0.00293045
ENSG00000160999	0.773085	-0.257366	-2.20018	0.0277942
ENSG00000079102	1.21173	0.192049	2.30631	0.0210932
ENSG00000161265	0.769488	-0.26203	-2.21338	0.0268712
ENSG00000115594	1.27409	0.242232	2.41502	0.0157345
ENSG00000147174	1.2448	0.218977	2.12225	0.033817
ENSG00000006283	1.20217	0.18413	2.00034	0.0454633
ENSG00000153822	1.18645	0.170968	2.43571	0.0148626
ENSG00000118263	1.43604	0.361887	2.90073	0.00372296
ENSG00000106009	0.780685	-0.247584	-2.1538	0.0312558
ENSG00000134152	1.27475	0.242747	2.39627	0.0165631
ENSG00000149564	1.24778	0.221369	2.20675	0.0273315
ENSG00000173285	1.18254	0.167663	2.23078	0.0256956
ENSG00000111961	1.38861	0.328306	3.07641	0.0020951
ENSG00000143845	0.805355	-0.216472	-2.00653	0.0448
ENSG00000162191	0.795637	-0.228612	-2.19465	0.028189
ENSG00000188549	1.24575	0.219737	2.06867	0.0385769
ENSG00000112214	1.32651	0.282549	3.52563	0.000422479
ENSG00000187824	1.31334	0.272571	3.18204	0.0014624
ENSG00000173486	0.795897	-0.228286	-2.31624	0.0205452
ENSG00000141867	0.738702	-0.302861	-2.38565	0.017049
ENSG00000068383	1.28342	0.249525	2.70564	0.00681728
ENSG00000112541	1.26251	0.233104	2.5404	0.0110725
ENSG00000169744	1.38162	0.323254	3.58772	0.000333581
ENSG00000067606	0.76365	-0.269646	-2.49323	0.0126587
ENSG00000177674	0.701196	-0.354968	-3.33963	0.000838899
ENSG00000105398	1.25396	0.226304	4.17009	3.04483e-05
ENSG00000262628	1.17093	0.1578	3.04028	0.00236355
ENSG00000155714	1.22117	0.199813	2.34084	0.0192405
ENSG00000132837	1.28005	0.246902	2.87602	0.00402729
ENSG00000104490	1.24868	0.222083	2.29706	0.0216156
ENSG00000180611	1.23485	0.210953	2.09723	0.0359734
ENSG00000104774	0.793151	-0.231742	-2.27687	0.0227941
ENSG00000215203	1.17004	0.157039	2.63796	0.00834067
ENSG00000121005	1.20187	0.18388	2.09093	0.036534
ENSG00000186300	1.27632	0.243981	2.23275	0.0255656
ENSG00000001036	1.24388	0.218237	1.96012	0.0499817
ENSG00000113088	0.74293	-0.297154	-2.47064	0.0134871
ENSG00000133030	1.32862	0.284144	2.81334	0.00490305
ENSG00000164161	1.18903	0.173137	2.33912	0.019329
ENSG00000237765	1.31933	0.277121	2.61961	0.00880314
ENSG00000144410	1.15834	0.146992	2.67713	0.00742551
ENSG00000197616	0.586122	-0.534228	-2.04416	0.0409381
ENSG00000141376	1.29552	0.258916	2.43427	0.0149219
ENSG00000204264	0.800877	-0.222048	-2.00462	0.0450034
ENSG00000141052	1.13457	0.126255	2.34623	0.0189643
ENSG00000090263	0.791233	-0.234163	-2.05346	0.040028
ENSG00000171201	1.18053	0.165961	2.14108	0.0322672
ENSG00000145147	1.28988	0.254552	2.38367	0.017141
ENSG00000183208	0.693763	-0.365624	-2.9477	0.00320148
ENSG00000215113	1.14118	0.132067	2.95008	0.00317694
ENSG00000278615	0.771485	-0.259438	-2.35113	0.0187167
ENSG00000151468	1.36846	0.313685	3.31327	0.000922118
ENSG00000110536	0.772318	-0.258359	-2.21964	0.026443
ENSG00000160326	0.744327	-0.295275	-2.47356	0.0133776
ENSG00000026751	0.774351	-0.25573	-2.14309	0.0321056
ENSG00000107897	1.2651	0.235151	2.34157	0.0192027
ENSG00000116685	0.74931	-0.288603	-2.43145	0.0150385
ENSG00000113391	1.38947	0.32892	2.88794	0.00387774
ENSG00000102755	1.24943	0.222686	2.15039	0.0315245
ENSG00000144451	1.23216	0.208772	2.13874	0.0324564
ENSG00000166171	0.798389	-0.225159	-2.16009	0.0307658
ENSG00000187630	0.778266	-0.250687	-2.32584	0.020027
ENSG00000186687	1.2936	0.257431	2.30909	0.0209384
ENSG00000129667	0.740835	-0.299978	-2.63597	0.0083896
ENSG00000164896	0.784225	-0.24306	-2.16281	0.0305562
ENSG00000135953	1.23309	0.209526	2.10775	0.0350526
ENSG00000185475	0.742392	-0.297877	-2.70741	0.00678103
ENSG00000175550	0.734857	-0.30808	-2.91589	0.00354673
ENSG00000168615	1.22105	0.199715	2.03078	0.0422769
ENSG00000090266	0.770663	-0.260504	-2.23221	0.025601
ENSG00000187790	1.25485	0.227015	2.11158	0.0347226
ENSG00000204695	1.15765	0.146388	2.35867	0.0183404
ENSG00000272398	1.43589	0.361784	2.89918	0.00374146
ENSG00000154114	1.30263	0.264387	2.53063	0.0113857
ENSG00000125845	1.27608	0.243797	2.79692	0.0051592
ENSG00000146457	1.33161	0.28639	2.79668	0.00516312
ENSG00000171448	1.23039	0.207333	1.97474	0.0482971
ENSG00000055211	1.54297	0.433708	3.73686	0.000186334
ENSG00000124733	0.725902	-0.32034	-2.72867	0.00635907
ENSG00000131142	0.667624	-0.40403	-2.25745	0.0239803
ENSG00000121964	1.26001	0.231118	2.16027	0.0307521
ENSG00000160284	0.77074	-0.260404	-2.50892	0.0121102
ENSG00000168002	0.78216	-0.245696	-2.24835	0.0245536
ENSG00000189134	1.25079	0.223772	2.7312	0.0063105
ENSG00000234602	0.764938	-0.267961	-2.12485	0.0335989
ENSG00000070778	1.30428	0.265648	2.52832	0.0114609
ENSG00000154342	1.37056	0.315222	3.89143	9.96564e-05
ENSG00000124440	1.28956	0.254299	3.83134	0.000127447
ENSG00000141293	0.76204	-0.271756	-2.52886	0.0114435
ENSG00000138002	0.7818	-0.246156	-2.3024	0.0213125
ENSG00000126524	1.23804	0.213529	2.12713	0.0334094
ENSG00000133063	0.718741	-0.330255	-2.21193	0.0269713
ENSG00000204052	0.776985	-0.252334	-2.05782	0.0396071
ENSG00000114446	0.799104	-0.224264	-2.28087	0.0225559
ENSG00000148136	1.16926	0.156367	2.53172	0.0113505
ENSG00000130305	0.758793	-0.276026	-2.36918	0.0178277
ENSG00000164251	1.28109	0.247715	2.28888	0.0220864
ENSG00000143569	0.800221	-0.222867	-2.04969	0.0403948
ENSG00000130396	1.39625	0.333789	3.13028	0.00174637
ENSG00000105825	0.681773	-0.383058	-2.6308	0.00851854
ENSG00000183379	1.13481	0.126468	2.05849	0.039543
ENSG00000091986	1.25506	0.227181	2.08511	0.037059
ENSG00000076053	1.32449	0.28103	2.74379	0.00607345
ENSG00000196136	0.750963	-0.286399	-2.34817	0.0188658
ENSG00000130303	0.775379	-0.254403	-2.51923	0.0117613
ENSG00000237521	1.1724	0.159054	3.07845	0.00208081
ENSG00000138684	0.642308	-0.442687	-2.2202	0.0264053
ENSG00000168061	0.779075	-0.249648	-2.22969	0.0257682
ENSG00000166959	0.733093	-0.310483	-2.18415	0.0289514
ENSG00000182447	1.35651	0.304916	2.68383	0.00727849
ENSG00000108107	0.787319	-0.239122	-2.16972	0.0300277
ENSG00000151715	1.29237	0.256475	2.38786	0.0169468
ENSG00000262655	1.319	0.276877	2.52166	0.0116801
ENSG00000136143	1.47262	0.387043	3.34468	0.000823764
ENSG00000146425	1.2964	0.259594	2.28635	0.0222338
ENSG00000205678	1.1751	0.16135	3.13615	0.00171184
ENSG00000145335	1.24973	0.222926	2.48844	0.0128304
ENSG00000120253	1.34571	0.296919	3.01234	0.00259246
ENSG00000040487	0.676842	-0.390318	-3.46663	0.000527028
ENSG00000144476	1.30796	0.268465	2.57905	0.0099072
ENSG00000102024	1.32316	0.280026	2.64908	0.008071
ENSG00000159648	1.31516	0.27396	2.95416	0.00313524
ENSG00000111817	1.24879	0.222172	2.05585	0.0397967
ENSG00000131015	1.39491	0.332832	3.28943	0.0010039
ENSG00000148090	1.26612	0.235959	2.0515	0.0402187
ENSG00000186965	1.15521	0.144281	3.25622	0.00112907
ENSG00000162747	1.18939	0.173444	2.10687	0.0351289
ENSG00000148634	1.21986	0.198733	2.07267	0.0382027
ENSG00000111262	1.23337	0.209748	3.25381	0.0011387
ENSG00000165655	1.26657	0.236311	2.31526	0.0205987
ENSG00000259784	1.28312	0.249295	2.62116	0.00876314
ENSG00000029363	1.47746	0.390322	3.41505	0.000637692
ENSG00000119820	1.23233	0.208904	2.07861	0.0376536
ENSG00000124490	1.20024	0.182521	2.90623	0.00365818
ENSG00000214842	1.2103	0.190869	2.71326	0.00666256
ENSG00000187416	1.11038	0.104699	2.23073	0.025699
ENSG00000164885	0.702407	-0.353242	-3.09007	0.00200109
ENSG00000230989	1.25068	0.223685	2.07695	0.0378063
ENSG00000175395	1.36568	0.311655	2.95153	0.00316203
ENSG00000184887	0.768587	-0.263201	-2.39765	0.0165005
ENSG00000185015	1.22776	0.205191	2.1691	0.0300752
ENSG00000166863	1.1781	0.1639	2.22233	0.0262608
ENSG00000157884	1.27057	0.239467	2.96972	0.00298072
ENSG00000145491	0.685748	-0.377246	-2.24603	0.0247024
ENSG00000154856	1.25047	0.223521	2.02975	0.0423819
ENSG00000170074	1.17305	0.159611	2.26776	0.0233441
ENSG00000180440	1.12777	0.120243	2.49628	0.0125504
ENSG00000118495	1.2139	0.193838	2.01127	0.0442968
ENSG00000101417	1.29353	0.257377	1.9765	0.0480987
ENSG00000108175	1.23718	0.212837	1.98796	0.046816
ENSG00000178662	1.35485	0.30369	3.79165	0.00014965
ENSG00000136859	1.32519	0.281555	2.6344	0.00842863
ENSG00000091844	1.26764	0.237155	3.33907	0.000840579
ENSG00000205126	1.25903	0.23034	4.47045	7.80555e-06
ENSG00000140284	0.742034	-0.29836	-2.4351	0.0148876
ENSG00000169432	1.19141	0.175136	3.09952	0.00193835
ENSG00000154162	1.30679	0.267575	3.00826	0.00262749
ENSG00000100379	0.758291	-0.276688	-2.52177	0.0116766
ENSG00000205846	0.638955	-0.447921	-2.34455	0.0190499
ENSG00000211450	0.79566	-0.228584	-1.97272	0.0485271
ENSG00000125826	0.763858	-0.269373	-2.44299	0.0145663
ENSG00000159433	1.21876	0.19783	2.25711	0.0240009
ENSG00000102753	1.24157	0.216376	1.96153	0.0498177
ENSG00000076706	1.31688	0.275269	2.62676	0.00862024
ENSG00000175877	0.757631	-0.277559	-2.18864	0.0286233
ENSG00000182916	1.3443	0.295876	3.12701	0.00176596
ENSG00000090273	0.778666	-0.250173	-2.16529	0.0303658
ENSG00000079332	1.163	0.151002	2.05599	0.0397838
ENSG00000144642	1.33356	0.287852	2.93461	0.00333967
ENSG00000146826	0.761368	-0.272638	-2.35711	0.018418
ENSG00000120738	1.23575	0.211675	2.01199	0.0442208
ENSG00000212721	1.18206	0.167262	2.22611	0.0260071
ENSG00000196735	0.812211	-0.207995	-1.98751	0.0468658
ENSG00000129538	1.32306	0.279944	2.5602	0.0104611
ENSG00000243244	1.50322	0.40761	4.08833	4.34482e-05
ENSG00000133800	1.33065	0.285669	4.25098	2.1284e-05
ENSG00000132840	1.29655	0.259703	2.87786	0.00400387
ENSG00000185507	0.749681	-0.288107	-2.64542	0.00815907
ENSG00000169760	1.1818	0.167038	2.32656	0.0199888
ENSG00000164849	1.18516	0.16988	2.05013	0.0403513
ENSG00000100320	1.27232	0.240843	2.2464	0.0246781
ENSG00000168779	1.27079	0.239636	2.27647	0.022818
ENSG00000188229	0.782866	-0.244794	-2.21464	0.026785
ENSG00000056586	1.23915	0.214427	2.11817	0.0341607
ENSG00000198963	1.25431	0.226586	3.20884	0.00133272
ENSG00000164056	1.23833	0.213761	2.02355	0.0430167
ENSG00000166947	1.21677	0.196197	2.87459	0.0040455
ENSG00000170265	0.689942	-0.371147	-3.22389	0.0012646
ENSG00000164506	1.57146	0.452008	4.45911	8.23005e-06
ENSG00000091583	1.26513	0.235177	4.65968	3.16699e-06
ENSG00000157150	1.22337	0.201606	1.98485	0.0471617
ENSG00000119681	1.26902	0.238242	2.11205	0.0346822
ENSG00000171862	1.32031	0.27787	2.3083	0.0209825
ENSG00000140945	1.23607	0.211935	2.47889	0.013179
ENSG00000133103	1.39612	0.333694	2.78588	0.00533819
ENSG00000102181	1.3128	0.272166	2.38779	0.0169499
ENSG00000135437	1.21364	0.193623	2.24558	0.024731
ENSG00000187268	1.16142	0.14964	2.45012	0.014281
ENSG00000064205	1.23303	0.209477	1.98323	0.047342
ENSG00000105122	0.791713	-0.233556	-1.96817	0.049048
ENSG00000181778	1.24431	0.218579	3.63131	0.000281987
ENSG00000139193	0.765328	-0.26745	-2.23448	0.0254517
ENSG00000185359	0.807096	-0.214312	-1.96561	0.0493435
ENSG00000150093	1.24654	0.220375	1.99194	0.0463776
ENSG00000224940	1.22295	0.201266	2.57384	0.0100578
ENSG00000165269	1.21229	0.192509	2.1323	0.0329826
ENSG00000169245	0.778316	-0.250623	-2.25507	0.0241292
ENSG00000119138	1.29611	0.259371	2.45348	0.014148
ENSG00000011600	0.805276	-0.21657	-1.99723	0.0458005
ENSG00000205090	1.24576	0.219742	1.99742	0.0457792
ENSG00000100906	0.764874	-0.268044	-2.67573	0.00745666
ENSG00000204381	1.37034	0.315058	2.9685	0.00299257
ENSG00000121753	0.770779	-0.260354	-2.1859	0.028823
ENSG00000185823	1.2256	0.203433	3.15153	0.0016242
ENSG00000140718	1.22789	0.205297	2.30615	0.0211022
ENSG00000149201	1.19903	0.181512	2.54953	0.0107869
ENSG00000128563	0.734679	-0.308322	-2.78944	0.00527989
ENSG00000223417	1.15521	0.144281	3.25622	0.00112907
ENSG00000189367	1.28335	0.249474	3.33579	0.00085057
ENSG00000178057	0.758969	-0.275795	-2.53991	0.011088
ENSG00000163586	1.25177	0.224555	3.75443	0.00017374
ENSG00000158517	0.775055	-0.254821	-2.02145	0.043233
ENSG00000206107	1.1559	0.14488	2.90561	0.00366543
ENSG00000189180	1.26775	0.237244	2.1776	0.0294359
ENSG00000165186	1.20154	0.183603	1.99463	0.0460831
ENSG00000173258	1.23813	0.213598	2.09659	0.0360295
ENSG00000145362	1.37444	0.318044	3.30849	0.000938007
ENSG00000099715	1.21505	0.194781	2.46165	0.0138298
ENSG00000143167	0.707411	-0.346143	-2.21689	0.0266303
ENSG00000189184	1.31026	0.270227	2.70039	0.0069258
ENSG00000085511	1.42985	0.357572	3.1961	0.00139297
ENSG00000127191	0.809512	-0.211324	-1.96527	0.0493832
ENSG00000106244	0.780992	-0.24719	-2.18426	0.0289432
ENSG00000157426	1.23636	0.21217	2.07658	0.0378407
ENSG00000039537	1.28731	0.252559	2.7777	0.00547443
ENSG00000267120	0.760031	-0.274395	-2.03206	0.0421479
ENSG00000172354	0.760838	-0.273334	-2.39598	0.0165759
ENSG00000106246	0.76997	-0.261404	-2.29323	0.0218348
ENSG00000135929	0.718178	-0.331038	-3.07577	0.00209962
ENSG00000242802	0.784074	-0.243252	-2.11935	0.0340609
ENSG00000173805	1.21662	0.196074	2.16187	0.0306279
ENSG00000074842	0.7703	-0.260975	-2.48661	0.0128965
ENSG00000065308	1.31891	0.276809	2.528	0.0114713
ENSG00000186119	1.15334	0.142664	3.35521	0.000793052
ENSG00000164162	1.26261	0.233179	2.10773	0.0350543
ENSG00000104976	0.720001	-0.328502	-2.99347	0.00275826
ENSG00000204301	1.28185	0.248304	2.59064	0.00957985
ENSG00000165124	1.29147	0.255781	2.60123	0.00928892
ENSG00000171903	0.752573	-0.284257	-2.32805	0.0199094
ENSG00000048342	1.30231	0.264139	2.45195	0.0142084
ENSG00000168824	1.26658	0.236317	2.88169	0.00395549
ENSG00000158352	1.27014	0.23913	2.46435	0.0137263
ENSG00000110786	1.19532	0.178412	2.14461	0.0319843
ENSG00000253159	1.3152	0.273986	3.32597	0.000881115
ENSG00000160703	1.32449	0.281024	2.47219	0.0134287
ENSG00000146005	1.22946	0.206577	3.35553	0.000792121
ENSG00000187997	0.668032	-0.40342	-2.06124	0.0392802
ENSG00000239713	0.788225	-0.237972	-2.1313	0.033064
ENSG00000146904	0.671399	-0.398392	-3.82273	0.000131984
ENSG00000128918	1.14196	0.132744	2.05883	0.039511
ENSG00000169220	0.800728	-0.222234	-1.9701	0.0488267
ENSG00000177098	1.27127	0.240013	2.59716	0.00939984
ENSG00000135175	1.20522	0.18666	2.90184	0.00370972
ENSG00000157152	1.22827	0.205606	2.07207	0.0382592
ENSG00000013364	0.808365	-0.212741	-2.16136	0.0306678
ENSG00000188010	0.714373	-0.33635	-2.9542	0.00313484
ENSG00000167863	0.771102	-0.259934	-2.07745	0.0377599
ENSG00000126545	1.20496	0.18645	2.72579	0.00641472
ENSG00000089225	1.31194	0.271504	2.50388	0.0122838
ENSG00000135549	0.754164	-0.282145	-2.48649	0.0129009
ENSG00000183828	0.778655	-0.250188	-2.1642	0.0304489
ENSG00000165197	1.25945	0.230675	2.82443	0.00473648
ENSG00000143776	1.27987	0.246756	2.03512	0.0418389
ENSG00000203952	0.789853	-0.235909	-2.10382	0.0353946
ENSG00000150768	1.25376	0.226145	2.09159	0.036475
ENSG00000156110	1.26256	0.233139	2.2246	0.0261081
ENSG00000064393	0.799763	-0.22344	-2.01797	0.0435946
ENSG00000178878	1.31446	0.27343	2.72772	0.00637734
ENSG00000007168	1.46304	0.380513	3.48584	0.000490591
ENSG00000106144	0.753265	-0.283338	-2.48081	0.0131083
ENSG00000155970	1.3738	0.317581	3.39222	0.000693284
ENSG00000205038	1.12539	0.118126	2.65311	0.00797545
ENSG00000005844	0.769981	-0.261389	-2.3831	0.0171677
ENSG00000169021	1.29517	0.258645	2.34503	0.0190257
ENSG00000134121	1.25453	0.22676	2.78257	0.00539302
ENSG00000142002	0.75233	-0.28458	-2.65461	0.00793991
ENSG00000126353	0.785347	-0.241629	-2.04855	0.0405057
ENSG00000138593	1.30097	0.263111	2.55022	0.0107654
ENSG00000185532	1.39512	0.332983	3.10308	0.00191521
ENSG00000165233	0.770994	-0.260075	-2.3337	0.0196114
ENSG00000161649	1.19793	0.180595	2.28959	0.0220453
ENSG00000158301	1.29911	0.261678	2.64989	0.0080517
ENSG00000141627	1.35172	0.301376	2.89166	0.00383218
ENSG00000007314	1.18634	0.170871	2.35309	0.018618
ENSG00000152422	1.47776	0.390526	3.51189	0.000444933
ENSG00000170498	0.721191	-0.326851	-1.98929	0.046669
ENSG00000166912	1.29795	0.260785	2.27854	0.0226943
ENSG00000146378	1.1904	0.174292	3.6328	0.00028036
ENSG00000168090	0.62215	-0.474574	-4.17425	2.98968e-05
ENSG00000215305	0.755335	-0.280594	-2.5256	0.0115501
ENSG00000008256	1.3645	0.310785	2.65356	0.00796478
ENSG00000118434	1.29236	0.256467	3.52381	0.00042539
ENSG00000198185	1.23861	0.213993	2.19266	0.0283316
ENSG00000138639	1.24405	0.218368	2.17613	0.0295455
ENSG00000205356	0.790532	-0.23505	-1.98188	0.0474929
ENSG00000120256	1.33647	0.290034	2.51709	0.0118329
ENSG00000268182	1.19041	0.174295	2.01766	0.0436262
ENSG00000177992	1.17914	0.16479	2.20951	0.0271395
ENSG00000175518	1.27706	0.24456	2.30093	0.0213954
ENSG00000188536	1.26847	0.237809	2.48747	0.0128654
ENSG00000157343	0.630681	-0.460955	-3.0019	0.00268302
ENSG00000176125	0.70534	-0.349075	-2.77283	0.00555706
ENSG00000125740	1.29359	0.257425	2.67174	0.00754593
ENSG00000135315	1.25327	0.225752	2.00703	0.0447462
ENSG00000215845	0.803348	-0.218967	-2.04158	0.0411929
ENSG00000116863	0.747419	-0.29113	-2.7058	0.00681407
ENSG00000133116	1.26349	0.233877	3.12444	0.00178144
ENSG00000181789	0.754643	-0.281511	-2.39504	0.0166188
ENSG00000136710	0.773845	-0.256384	-2.47848	0.0131945
ENSG00000180483	1.18926	0.173327	1.97865	0.0478552
ENSG00000130540	0.743866	-0.295894	-2.39649	0.0165531
ENSG00000166971	1.23964	0.214817	2.10826	0.0350083
ENSG00000068985	1.28923	0.254045	2.9091	0.00362469
ENSG00000171988	1.26572	0.235644	2.03662	0.0416878
ENSG00000198298	1.29547	0.258872	2.45054	0.0142644
ENSG00000183207	0.7805	-0.247821	-2.21059	0.0270644
ENSG00000105971	1.23921	0.214477	2.24154	0.024991
ENSG00000172428	0.739106	-0.302314	-2.59474	0.00946637
ENSG00000170322	1.32437	0.280933	2.53148	0.0113583
ENSG00000266997	1.23376	0.210068	3.05497	0.00225083
ENSG00000145864	1.21108	0.19151	2.14036	0.0323257
ENSG00000188828	1.30701	0.267741	4.12992	3.62894e-05
ENSG00000135316	1.26964	0.238735	2.30541	0.0211436
ENSG00000130726	0.753641	-0.282839	-2.36252	0.0181511
ENSG00000118762	1.27906	0.246126	2.32767	0.0199296
ENSG00000205864	0.706251	-0.347784	-1.96235	0.049722
ENSG00000174501	1.27658	0.244183	2.67683	0.0074323
ENSG00000196224	1.13336	0.125183	2.0636	0.0390556
ENSG00000187514	0.802516	-0.220004	-2.00377	0.045095
ENSG00000108559	1.23595	0.21184	1.9641	0.0495184
ENSG00000130720	1.2093	0.190044	2.1504	0.0315237
ENSG00000215712	1.66118	0.507529	4.37399	1.21996e-05
ENSG00000116194	1.37103	0.31556	3.43478	0.000593043
ENSG00000134138	1.31076	0.270605	3.26645	0.00108907
ENSG00000188994	1.29349	0.257346	2.31905	0.0203924
ENSG00000168243	0.738871	-0.302632	-2.22061	0.0263774
ENSG00000167005	1.23129	0.208064	2.15905	0.030846
ENSG00000071205	1.30918	0.269403	2.41818	0.0155985
ENSG00000180210	1.23288	0.209352	3.8997	9.63127e-05
ENSG00000258289	1.23316	0.209583	2.00316	0.0451606
ENSG00000168903	1.25728	0.22895	3.06226	0.00219674
ENSG00000115380	1.27506	0.242995	2.3291	0.0198535
ENSG00000224877	0.746484	-0.292381	-2.27776	0.0227411
ENSG00000171199	1.21685	0.196265	2.52927	0.01143
ENSG00000182584	0.735525	-0.30717	-2.47077	0.0134823
ENSG00000256950	0.722462	-0.325091	-2.28967	0.0220406
ENSG00000165953	0.751081	-0.286242	-1.96782	0.049089
ENSG00000138777	1.34856	0.299039	2.65901	0.00783703
ENSG00000158122	1.32754	0.283325	2.41692	0.0156524
ENSG00000185338	0.788153	-0.238064	-1.9891	0.0466905
ENSG00000137727	1.30861	0.268968	3.08405	0.00204205
ENSG00000108639	0.691342	-0.369121	-3.50341	0.00045934
ENSG00000185821	1.17079	0.157679	2.57129	0.0101322
ENSG00000154553	1.37305	0.317031	3.14477	0.00166218
ENSG00000131944	0.7737	-0.256571	-2.13634	0.0326514
ENSG00000125868	1.35581	0.304396	2.66145	0.00778051
ENSG00000157557	1.24253	0.217151	2.06563	0.0388632
ENSG00000185787	1.39125	0.330203	2.78845	0.00529607
ENSG00000076201	0.686484	-0.376173	-3.26214	0.00110576
ENSG00000179314	1.20999	0.190614	2.08938	0.036674
ENSG00000197903	0.761057	-0.273047	-2.41058	0.0159272
ENSG00000155367	0.725716	-0.320597	-2.68258	0.00730571
ENSG00000149016	0.786527	-0.240128	-2.2036	0.0275522
ENSG00000162739	0.771762	-0.259079	-2.15008	0.0315488
ENSG00000165526	1.28018	0.247001	2.23894	0.0251597
ENSG00000113302	0.729746	-0.315059	-2.20567	0.0274074
ENSG00000242389	1.19265	0.17618	3.87401	0.000107059
ENSG00000176635	1.14827	0.138256	2.86183	0.00421203
ENSG00000243232	1.13784	0.129129	2.10437	0.0353464
ENSG00000178031	1.30645	0.267315	2.7828	0.00538914
ENSG00000011465	1.26429	0.234514	2.05098	0.0402686
ENSG00000197683	1.16985	0.156879	3.03359	0.00241662
ENSG00000163344	0.762774	-0.270794	-2.52364	0.0116147
ENSG00000166257	1.24744	0.221095	2.80464	0.00503735
ENSG00000137288	0.791841	-0.233395	-1.96926	0.0489236
ENSG00000117560	0.707305	-0.346293	-2.46453	0.0137193
ENSG00000133597	0.766218	-0.266289	-2.47839	0.0131977
ENSG00000088854	1.34233	0.294406	2.7157	0.00661353
ENSG00000009413	1.24326	0.217734	2.22493	0.0260858
ENSG00000064042	1.33166	0.286427	2.51434	0.0119254
ENSG00000115204	0.762963	-0.270546	-2.46511	0.0136972
ENSG00000144792	1.19888	0.181389	1.98425	0.0472281
ENSG00000147852	1.24519	0.219289	2.32027	0.0203264
ENSG00000126522	0.800936	-0.221974	-2.08443	0.0371212
ENSG00000100092	0.783115	-0.244476	-2.16291	0.0305485
ENSG00000235750	0.807761	-0.213489	-2.14115	0.0322622
ENSG00000157554	1.30195	0.263861	2.84065	0.00450212
ENSG00000197702	1.40824	0.342342	3.01336	0.00258371
ENSG00000168813	1.25348	0.225922	2.05878	0.0395156
ENSG00000273259	0.754016	-0.282342	-2.05162	0.0402068
ENSG00000215474	1.13646	0.127918	3.12385	0.00178501
ENSG00000107758	1.26688	0.236555	2.12645	0.0334658
ENSG00000169894	1.21268	0.192835	2.69805	0.00697478
ENSG00000163288	1.22359	0.201793	3.11327	0.00185028
ENSG00000174348	1.29636	0.25956	2.21527	0.0267416
ENSG00000183640	1.16549	0.153143	2.0034	0.0451343
ENSG00000102879	0.791799	-0.233448	-2.04472	0.0408822
ENSG00000113946	1.12748	0.119989	2.00375	0.045097
ENSG00000105784	1.27495	0.242908	2.8587	0.00425383
ENSG00000140396	1.28451	0.250379	2.19962	0.0278338
ENSG00000139874	1.27986	0.246754	5.43024	5.62778e-08
ENSG00000105974	1.24868	0.222084	2.24395	0.0248354
ENSG00000109220	1.26134	0.232173	2.12069	0.0339475
ENSG00000146021	1.23474	0.210863	2.64886	0.00807648
ENSG00000136546	1.18482	0.16959	2.04768	0.040591
ENSG00000166025	1.27343	0.241712	2.32458	0.0200946
ENSG00000253649	1.27179	0.240426	2.64076	0.00827198
ENSG00000174804	1.25821	0.229691	2.23434	0.0254606
ENSG00000197769	1.356	0.30454	3.58507	0.00033699
ENSG00000182150	1.29511	0.258592	2.42939	0.0151244
ENSG00000106004	1.26106	0.231955	2.4083	0.0160272
ENSG00000115170	1.27014	0.239124	2.09543	0.0361331
ENSG00000226763	0.762697	-0.270895	-2.00211	0.0452724
ENSG00000096996	0.785053	-0.242005	-1.98397	0.0472595
ENSG00000081087	1.32283	0.279773	2.79815	0.00513969
ENSG00000115310	1.21819	0.197368	2.00806	0.0446368
ENSG00000177363	1.34826	0.298817	3.41232	0.000644132
ENSG00000123427	1.23213	0.208748	2.18258	0.0290664
ENSG00000184719	1.29368	0.257489	2.94659	0.00321296
ENSG00000178175	1.20561	0.186983	2.03592	0.0417581
ENSG00000188340	1.22959	0.206679	2.91549	0.0035513
ENSG00000198774	1.23548	0.211459	2.48933	0.0127985
ENSG00000140280	0.81377	-0.206077	-1.98218	0.0474591
ENSG00000152086	0.59666	-0.516408	-3.14942	0.00163593
ENSG00000035403	1.26729	0.236884	2.09396	0.0362637
ENSG00000119950	1.4115	0.344655	2.98955	0.00279385
ENSG00000104047	1.18726	0.171649	2.00115	0.0453759
ENSG00000004939	1.23263	0.209146	2.8798	0.00397931
ENSG00000196711	1.13135	0.123413	2.72207	0.00648751
ENSG00000083097	1.24539	0.219448	2.00469	0.0449961
ENSG00000170876	1.40387	0.339236	3.07551	0.00210146
ENSG00000159228	0.774104	-0.256049	-2.40237	0.0162894
ENSG00000074071	0.760411	-0.273896	-2.47853	0.0131923
ENSG00000142634	0.713204	-0.337987	-2.9856	0.00283025
ENSG00000116691	0.748873	-0.289185	-2.44911	0.0143208
ENSG00000167910	1.28598	0.251523	2.45336	0.0141529
ENSG00000007372	1.18737	0.171745	2.2814	0.0225249
ENSG00000163902	0.713678	-0.337323	-2.83564	0.00457342
ENSG00000150636	1.31984	0.277513	2.71858	0.00655619
ENSG00000132563	0.711278	-0.340691	-2.48735	0.01287
ENSG00000214253	0.745899	-0.293165	-2.5062	0.0122035
ENSG00000120279	1.29244	0.256534	2.7569	0.00583519
ENSG00000152785	1.14426	0.134755	2.24573	0.0247214
ENSG00000180828	1.20386	0.185537	2.1405	0.0323146
ENSG00000005486	0.738552	-0.303064	-2.80882	0.00497235
ENSG00000258644	1.19661	0.17949	2.08896	0.036711
ENSG00000136715	0.746068	-0.292938	-2.6694	0.00759871
ENSG00000172936	0.80252	-0.219998	-2.08347	0.0372081
ENSG00000158714	0.802339	-0.220224	-1.99347	0.0462101
ENSG00000054690	0.740819	-0.299999	-2.54107	0.0110512
ENSG00000163312	1.24395	0.218288	2.14422	0.0320153
ENSG00000212993	1.22375	0.201919	2.90914	0.00362422
ENSG00000270898	1.2533	0.225779	2.8676	0.00413596
ENSG00000163705	1.17574	0.161894	2.02114	0.043265
ENSG00000120645	1.2173	0.196633	2.44544	0.0144676
ENSG00000163568	0.755821	-0.279951	-2.11388	0.0345256
ENSG00000186479	1.18886	0.172992	2.21836	0.0265305
ENSG00000076944	0.7369	-0.305303	-2.67488	0.0074755
ENSG00000257591	1.2922	0.256346	2.49562	0.0125739
ENSG00000140379	0.708558	-0.344524	-2.58618	0.00970459
ENSG00000123358	1.20959	0.19028	2.11195	0.0346906
ENSG00000267228	1.16639	0.153911	1.96686	0.0491992
ENSG00000225396	1.18342	0.168405	2.50549	0.0122282
ENSG00000185624	0.717911	-0.331409	-2.9506	0.00317161
ENSG00000180035	0.778808	-0.24999	-2.2359	0.0253586
ENSG00000112584	1.37317	0.317123	2.71431	0.00664147
ENSG00000149451	1.34089	0.293332	3.00011	0.00269884
ENSG00000171004	1.2376	0.213171	2.05436	0.0399413
ENSG00000204209	0.70145	-0.354606	-3.02303	0.00250255
ENSG00000172059	1.26911	0.238313	2.42864	0.0151556
ENSG00000189253	1.19472	0.177912	2.55072	0.0107499
ENSG00000143185	0.708744	-0.344261	-2.58395	0.00976754
ENSG00000131269	1.29208	0.256256	2.32788	0.0199183
ENSG00000162426	0.783073	-0.244529	-2.17117	0.0299186
ENSG00000186452	1.23904	0.214335	2.24292	0.0249022
ENSG00000111911	1.28787	0.252992	2.7206	0.00651634
ENSG00000110958	1.35498	0.303787	2.61064	0.00903728
ENSG00000137675	1.30325	0.264861	3.65416	0.000258026
ENSG00000125675	1.30802	0.268511	3.16031	0.001576
ENSG00000214022	0.816904	-0.202234	-1.9791	0.0478045
ENSG00000122515	0.743258	-0.296712	-2.80564	0.00502168
ENSG00000204439	0.790351	-0.235278	-2.53486	0.0112494
ENSG00000168569	0.801426	-0.221362	-2.08046	0.0374831
ENSG00000157890	1.16778	0.155104	2.20487	0.0274632
ENSG00000104643	1.30719	0.267877	2.49764	0.0125022
ENSG00000168575	1.33568	0.289442	2.81084	0.00494118
ENSG00000135537	1.23468	0.210808	3.04671	0.00231364
ENSG00000120942	0.761038	-0.273072	-2.31261	0.0207442
ENSG00000146352	1.29	0.254642	2.67546	0.00746262
ENSG00000054803	1.28397	0.249957	2.90597	0.00366112
ENSG00000139155	1.2473	0.220983	2.65205	0.00800037
ENSG00000146247	1.24777	0.221356	2.0459	0.0407666
ENSG00000179820	1.3382	0.291328	2.59696	0.0094053
ENSG00000102543	1.40038	0.336747	2.97435	0.00293606
ENSG00000146243	1.21002	0.190638	2.00451	0.0450158
ENSG00000156509	0.783288	-0.244255	-1.97949	0.047761
ENSG00000182173	0.727847	-0.317664	-2.80123	0.0050908
ENSG00000007520	0.779294	-0.249368	-2.19647	0.0280585
ENSG00000049541	0.741311	-0.299336	-2.49656	0.0125404
ENSG00000147570	0.722795	-0.32463	-2.14262	0.0321437
ENSG00000204271	1.22247	0.200877	2.10169	0.0355802
ENSG00000122786	1.26483	0.234936	2.08238	0.0373082
ENSG00000130340	1.44297	0.3667	3.2377	0.00120499
ENSG00000126091	1.26471	0.234841	2.24506	0.0247641
ENSG00000136699	0.729389	-0.315549	-2.92716	0.00342076
ENSG00000186891	0.795512	-0.228769	-2.04147	0.0412046
ENSG00000148832	0.771355	-0.259607	-2.3005	0.0214199
ENSG00000271503	0.754451	-0.281764	-2.56029	0.0104585
ENSG00000161652	1.14827	0.138259	2.18939	0.0285684
ENSG00000183977	1.22408	0.202189	2.33317	0.0196395
ENSG00000198964	1.23553	0.211499	2.00846	0.0445944
ENSG00000160446	0.804039	-0.218107	-1.96049	0.0499388
ENSG00000128917	1.33543	0.289256	2.8566	0.00428199
ENSG00000168101	0.748886	-0.289169	-2.64635	0.00813658
ENSG00000240432	1.15521	0.144281	3.25622	0.00112907
ENSG00000172508	0.720224	-0.328193	-2.05925	0.0394705
ENSG00000172155	1.12167	0.11482	2.12846	0.0332993
ENSG00000186310	1.23522	0.211249	2.10804	0.0350274
ENSG00000146122	1.29434	0.258	2.5619	0.01041
ENSG00000188493	0.763636	-0.269664	-2.51005	0.0120712
ENSG00000185127	1.30993	0.269974	2.44139	0.0146307
ENSG00000144935	1.35735	0.305537	3.05174	0.00227523
ENSG00000174788	0.735992	-0.306536	-2.40832	0.0160263
ENSG00000275835	1.31444	0.273412	2.50399	0.0122801
ENSG00000069431	1.22466	0.202665	2.56698	0.0102589
ENSG00000170653	1.27892	0.246015	2.1405	0.0323144
ENSG00000168216	1.49711	0.403538	3.45087	0.000558773
ENSG00000184640	0.779179	-0.249515	-2.42654	0.0152437
ENSG00000167671	0.803573	-0.218687	-2.05039	0.0403259
ENSG00000255529	1.28454	0.250402	2.40052	0.0163717
ENSG00000187837	0.776363	-0.253135	-2.19215	0.028369
ENSG00000261609	1.33533	0.289181	2.84838	0.00439424
ENSG00000175003	1.22438	0.202438	1.99261	0.0463047
ENSG00000181195	1.23432	0.21052	2.39268	0.0167257
ENSG00000143570	0.80134	-0.22147	-1.98003	0.0477003
ENSG00000079150	1.27245	0.240945	2.23348	0.0255176
ENSG00000204694	1.19966	0.182041	2.74745	0.00600607
ENSG00000102030	0.797368	-0.226439	-1.98097	0.047595
ENSG00000102802	1.36978	0.314651	3.21796	0.00129104
ENSG00000160791	0.774725	-0.255247	-2.24038	0.0250662
ENSG00000135597	1.35405	0.303099	2.94734	0.00320522
ENSG00000203733	1.18982	0.173804	2.47729	0.0132383
ENSG00000187808	0.689926	-0.371172	-2.7522	0.00591968
ENSG00000109184	1.4389	0.363877	3.34769	0.000814892
ENSG00000173114	1.32954	0.284836	3.58897	0.000331985
ENSG00000181036	0.746046	-0.292968	-2.19665	0.0280456
ENSG00000154134	1.34633	0.297381	3.06898	0.00214791
ENSG00000138115	0.679292	-0.386704	-2.03532	0.0418185
ENSG00000110245	1.23225	0.208845	3.6959	0.000219112
ENSG00000101331	1.26451	0.234682	2.61107	0.00902593
ENSG00000251322	1.2613	0.232144	2.3797	0.0173267
ENSG00000102096	0.778752	-0.250063	-2.11385	0.0345281
ENSG00000234829	1.15402	0.14325	2.86103	0.00422271
ENSG00000228474	0.789357	-0.236536	-2.10196	0.0355566
ENSG00000184012	1.34853	0.299016	2.80071	0.00509905
ENSG00000165457	1.23988	0.215011	2.10958	0.034895
ENSG00000171056	1.20991	0.190545	2.21495	0.0267633
ENSG00000156958	1.18723	0.171621	2.44214	0.0146003
ENSG00000255307	1.20809	0.189043	2.38018	0.0173043
ENSG00000177200	1.23605	0.211918	2.07105	0.0383539
ENSG00000106635	0.718679	-0.33034	-3.08524	0.00203385
ENSG00000127922	0.785042	-0.242018	-1.97046	0.0487858
ENSG00000254535	1.1995	0.181902	2.00514	0.0449481
ENSG00000155660	0.646778	-0.435753	-3.7029	0.00021315
ENSG00000186642	1.2728	0.241217	3.03234	0.00242663
ENSG00000148400	1.26231	0.232941	2.39159	0.0167754
ENSG00000101605	1.32415	0.280768	3.27771	0.00104653
ENSG00000111231	1.26704	0.236681	2.12949	0.0332134
ENSG00000134215	0.758858	-0.27594	-2.56948	0.0101852
ENSG00000182885	1.21365	0.193632	2.22151	0.0263163
ENSG00000166086	1.37265	0.316746	2.96234	0.00305308
ENSG00000198515	1.2139	0.193838	2.1454	0.0319213
ENSG00000077157	1.30231	0.264138	2.58403	0.00976538
ENSG00000083544	1.25287	0.225435	1.99352	0.0462042
ENSG00000127083	1.2503	0.223385	2.17902	0.0293304
ENSG00000107745	1.26401	0.23429	2.18361	0.0289908
ENSG00000151067	1.23166	0.208364	2.08101	0.037433
ENSG00000170509	1.19817	0.180792	2.81785	0.00483457
ENSG00000130347	1.291	0.255417	2.78507	0.00535161
ENSG00000117410	0.767138	-0.265088	-2.23769	0.0252411
ENSG00000173020	0.755935	-0.2798	-2.49095	0.0127401
ENSG00000145817	1.27446	0.242524	2.11964	0.0340365
ENSG00000186818	0.784367	-0.242879	-2.13003	0.0331695
ENSG00000125910	0.731352	-0.312861	-2.33753	0.0194119
ENSG00000072080	1.18501	0.169754	3.08181	0.00205744
ENSG00000181847	0.776205	-0.253339	-2.09843	0.0358673
ENSG00000120438	1.42928	0.357171	3.59047	0.000330078
ENSG00000143801	0.783307	-0.24423	-2.29266	0.0218677
ENSG00000057663	1.23563	0.211582	2.3385	0.0193612
ENSG00000183287	1.20096	0.183122	2.89549	0.00378564
ENSG00000197461	1.30027	0.262568	2.36026	0.0182623
ENSG00000268614	1.23844	0.213852	2.31962	0.0203613
ENSG00000244734	1.43198	0.359059	3.56676	0.000361424
ENSG00000204246	1.16401	0.151872	3.34169	0.000832713
ENSG00000069122	1.32017	0.277761	2.94297	0.00325079
ENSG00000166579	1.36483	0.311033	3.06086	0.00220702
ENSG00000121350	1.18668	0.171157	1.99739	0.0457828
ENSG00000185294	0.563752	-0.573141	-2.46947	0.0135315
ENSG00000122194	1.23899	0.214295	3.74513	0.000180304
ENSG00000140374	1.40811	0.342249	3.12777	0.0017614
ENSG00000104442	1.27337	0.241669	2.13938	0.0324052
ENSG00000129559	0.773053	-0.257408	-2.14612	0.0318633
ENSG00000143106	0.792351	-0.232751	-1.98009	0.0476935
ENSG00000118523	1.33681	0.290285	2.50087	0.0123888
ENSG00000019144	1.29657	0.259721	2.22845	0.0258505
ENSG00000112559	1.23393	0.210201	2.02585	0.0427806
ENSG00000163032	1.24226	0.216934	2.34836	0.018856
ENSG00000160050	0.753063	-0.283607	-2.39889	0.0164448
ENSG00000004846	1.31038	0.270319	4.81769	1.45228e-06
ENSG00000113905	1.22574	0.203544	4.37903	1.19207e-05
ENSG00000164451	1.14446	0.134931	2.398	0.016485
ENSG00000088756	1.22504	0.202973	2.06849	0.0385942
ENSG00000113248	1.21769	0.196953	2.0639	0.0390275
ENSG00000198398	1.18233	0.16749	3.00941	0.00261758
ENSG00000101955	1.30601	0.266975	2.57885	0.00991296
ENSG00000118960	0.767128	-0.265101	-2.30818	0.0209892
ENSG00000170145	1.29277	0.256788	2.36218	0.0181676
ENSG00000138795	0.651745	-0.428103	-3.7498	0.000176977
ENSG00000104231	1.3345	0.288554	2.69437	0.00705212
ENSG00000213949	1.29281	0.256817	2.45215	0.0142006
ENSG00000250782	1.13328	0.125113	2.09352	0.0363028
ENSG00000277758	1.17839	0.164149	1.96448	0.0494749
ENSG00000189077	0.791458	-0.233878	-2.06107	0.0392966
ENSG00000023892	0.757921	-0.277177	-2.64956	0.00805974
ENSG00000167414	0.678909	-0.387268	-2.59883	0.00935426
ENSG00000168394	0.794186	-0.230437	-1.99371	0.046184
ENSG00000153162	1.29495	0.258476	3.21709	0.00129499
ENSG00000170373	0.780799	-0.247438	-2.18572	0.0288363
ENSG00000104164	1.20476	0.186281	2.17681	0.0294949
ENSG00000084734	1.13523	0.126834	2.50506	0.0122432
ENSG00000118689	1.21199	0.192263	1.9887	0.0467343
ENSG00000186376	1.26731	0.236895	2.28368	0.0223902
ENSG00000164663	1.20066	0.182867	2.38341	0.0171531
ENSG00000198502	0.786807	-0.239772	-2.33941	0.0193141
ENSG00000130023	1.25931	0.23056	2.12831	0.0333111
ENSG00000176083	0.744059	-0.295635	-2.36012	0.0182688
ENSG00000128709	1.22789	0.205301	2.17734	0.0294553
ENSG00000123178	1.25879	0.230149	2.18461	0.0289177
ENSG00000182919	1.31784	0.275995	2.65993	0.00781564
ENSG00000122034	0.778843	-0.249946	-2.12486	0.033598
ENSG00000106245	0.734621	-0.308401	-2.61385	0.00895284
[truncated: 288 more rows]
