# Supplementary material for: Identification of a 6-gene signature for the survival prediction of breast cancer patients based on integrated multi-omics data analysis
Source: PLoS One. 2020 Nov 10;15(11):e0241924. doi: 10.1371/journal.pone.0241924 (PMC7654770; doi:10.1371/journal.pone.0241924)
Supplement: S2 Table — (TXT) [file pone.0241924.s004.txt]

cytoband	11q13.3	8q24.21	8p11.23	17q12	17q23.1	20q13.2	1q21.3	12q15	1q32.1	6q21	3q26.32	15q26.3	19q12	10p14	12p13.33	6p23	10q22.3	11p13
q value	2.6929e-188	1.1855e-95	8.6885e-78	1.4486e-118	1.4219e-71	2.7964e-43	3.3477e-29	4.1983e-13	3.905e-20	1.8668e-09	1.9942e-08	2.072e-07	4.4308e-06	2.0185e-05	0.0023123	0.0042291	0.018611	0.021378
residual q value	2.6929e-188	1.1855e-95	8.6885e-78	5.4872e-60	1.0358e-46	2.7964e-43	4.4877e-18	4.1983e-13	6.2927e-12	1.8668e-09	1.9942e-08	2.072e-07	4.4308e-06	2.0185e-05	0.0023123	0.0042291	0.018611	0.027256
wide peak boundaries	chr11:69639573-69661497	chr8:127692917-127754638	chr8:37703830-37724022	chr17:39674648-39720634	chr17:59845082-59869097	chr20:53540389-53743037	chr1:150544286-150677687	chr12:69131823-69472660	chr1:203798617-206028047	chr6:106755211-106992776	chr3:176903323-179166026	chr15:98533705-99063013	chr19:29640656-29974635	chr10:8955556-9109329	chr12:1-970001	chr6:13302700-13619396	chr10:78929277-80252342	chr11:34617738-34777062
genes in wide peak	CCND1	MYC	LOC101929622	ERBB2	TUBD1	ZNF217	ENSA	LYZ	CTSE	MIR587	PIK3CA	IGF1R	CCNE1	[LOC105755953]	NINJ2	SIRT5	ANXA11	EHF
		CASC11		PGAP3		LOC101927770	MCL1	YEATS4	ELK4	CD24	KCNMB2	PGPEP1L	URI1		RAD52	TBC1D7	SFTPD
						LOC105372672	ADAMTSL4	FRS2	KISS1	LOC100422737	ZMAT3	MIR4714	PLEKHF1		KDM5A	NOL7	MBL1P
							GOLPH3L	CPSF6	MDM4		TBL1XR1	IRAIN	C19orf12		SLC6A12	GFOD1	PPIF
							ADAMTSL4-AS1	MIR1279	CDK18		LINC00578	LUNAR1			SLC6A13	TBC1D7-LOC100130357	ZMIZ1
							MIR4257		PIK3C2B		LINC00501				WNK1		TMEM254
									RBBP5		LINC01014				CCDC77		EIF5AL1
									REN		LOC101928739				B4GALNT3		TMEM254-AS1
									SNRPE		KCCAT211				IQSEC3		PLAC9
									CNTN2		KCNMB2-AS1				LOC574538		ZCCHC24
									RAB29						FAM138D		ZMIZ1-AS1
									SOX13						LOC100049716		LINC00857
									ZC3H11A						LOC100288778		LOC642361
									TMCC2						LOC101929384		BEND3P3
									LRRN2						LOC102723544		SFTPA1
									PLEKHA6						LOC105369595		SFTPA2
									NFASC								NUTM2B
									DSTYK								LOC729815
									KLHDC8A								LOC100130698
									ETNK2								BMS1P21
									NUCKS1								NUTM2B-AS1
									NUAK2								LOC105378385
									PPP1R15B
									SLC45A3
									LEMD1
									SLC26A9
									LINC00628
									GOLT1A
									MFSD4A
									PM20D1
									SLC41A1
									LINC00303
									LEMD1-AS1
									LOC284578
									LOC284581
									RAB7B
									TMEM81
									MIR135B
									ZBED6
									BLACAT1
									LOC101929441
									LOC103021295
									LOC103021296
