# Supplementary material for: Identification of a 6-gene signature for the survival prediction of breast cancer patients based on integrated multi-omics data analysis
Source: PLoS One. 2020 Nov 10;15(11):e0241924. doi: 10.1371/journal.pone.0241924 (PMC7654770; doi:10.1371/journal.pone.0241924)
Supplement: S3 Table — (TXT) [file pone.0241924.s005.txt]

cytoband	11q23.3	8p21.3	17p12	8p23.2	1p36.13	6q27	3p21.31	19p13.3	9p21.3	13q14.2	10q23.31	16q24.3	4q35.2	15q11.2	11p15.5	5q11.2	2q37.3
q value	8.2247e-38	1.5382e-72	3.8552e-21	1.2687e-72	2.5695e-14	1.8615e-10	3.0312e-10	1.2868e-09	1.9477e-09	2.36e-07	2.4123e-05	8.9273e-05	0.0030732	0.0086682	0.010198	0.012831	0.014477
residual q value	8.2247e-38	2.2654e-27	3.8552e-21	1.18e-17	2.5695e-14	1.8615e-10	3.0312e-10	1.2868e-09	1.9477e-09	2.36e-07	2.4123e-05	8.9273e-05	0.0030732	0.0086682	0.010198	0.012831	0.014477
wide peak boundaries	chr11:109461723-118402303	chr8:22348382-25599088	chr17:12068245-12112706	chr8:3866727-4089562	chr1:13680772-20391368	chr6:167147220-168461893	chr3:46554176-71543355	chr19:1555577-1676419	chr9:22003983-22018053	chr13:48474577-48500891	chr10:87844976-87855379	chr16:89271106-89305430	chr4:186208801-190214555	chr15:1-23857055	chr11:1-502216	chr5:56176199-57254882	chr2:239128639-242193529
genes in wide peak	APOA1	EGR3	MAP2K4	CSMD1	CAPZB	GPR31	ACY1	TCF3	CDKN2B	RCBTB2	CFL1P1	ANKRD11	F11	NBEAP1	PSMD13	MAP3K1	AGXT
	APOA4	GNRH1	MIR744		CASP9	KIF25	ALAS1	UQCR11	CDKN2B-AS1	RB1		LOC105371414	FAT1	NDN	RNH1	GPBP1	KIF1A
	APOC3	LOXL2			CLCNKA	AFDN	AMT	MBD3					FRG1	MKRN3	IFITM1	ANKRD55	BOK
	FXYD2	NEFM			CLCNKB	TCP10	APEH	MEX3D					KLKB1	CYFIP1	IFITM3	SETD9	DTYMK
	CD3D	NEFL			EPHA2	LINC01558	ARF4						MTNR1A	MAGEL2	IFITM2	MIER3	GPC1
	CD3E	NKX3-1			HTR6	UNC93A	RHOA						ZFP42	NIPA2	PKP3	C5orf67	GPR35
	CD3G	PPP3CC			MFAP2	SMOC2	ERC2-IT1						TRIML2	TUBGCP5	SIRT3	LOC102467147	HDLBP
	CRYAB	STC1			NBL1	FRMD1	CACNA1D						CYP4V2	NIPA1	BET1L		NDUFA10
	DLAT	ADAM7			PAX7	TTLL2	SLC25A20						F11-AS1	LOC283683	SIGIRR		SEPT2
	DRD2	TNFRSF10D			PLA2G2A	DACT2	CAMP						LOC339975	GOLGA6L2	RIC8A		PDCD1
	FDX1	TNFRSF10C			PLA2G5	TCP10L2	CDC25A						TRIML1	OR4N4	PGGHG		PPP1R7
	HSPB2	TNFRSF10B			RNU1-4	LOC401286	CISH						LINC01060	HERC2P3	PTDSS2		HDAC4
	HTR3A	TNFRSF10A			RSC1A1	LOC441178	COL7A1						FRG2	GOLGA6L1	ODF3		FARP2
	IL10RA	ENTPD4			SDHB	AFDN-AS1	DAG1						DUX4	GOLGA8IP	SCGB1C1		STK25
	IL18	SORBS3			ZBTB17	HGC6.3	DNASE1L3						DBET	WHAMMP3	NLRP6		CAPN10
	NCAM1	ADAM28			PRDM2	KIF25-AS1	DOCK3						LOC100506272	LINC01193	ANO9		PASK
	NNMT	RHOBTB2			AKR7A2	LOC101929420	DUSP7						LINC01262	IGHV1OR15-1	B4GALNT4		ATG4B
	PAFAH1B2	SLC39A14			ALDH4A1	LOC105378123	CELSR3						LINC01596	GOLGA8EP	IFITM5		SNED1
	POU2AF1	ADAMDEC1			CROCC	LOC105378127	FHIT							OR4M2	LINC01001		ANO7
	PPP2R1B	SLC25A37			MST1P2	LOC105378137	FLNB							OR4N3P	MIR6743		THAP4
	PTS	KCTD9			MST1L		GNAI2							HERC2P2			ANKMY1
	RDX	PIWIL2			PADI2		GNAT1							NF1P2			RNPEPL1
	SCN2B	BIN3			CTRC		GPX1							GOLGA6L22			GAL3ST2
	SCN4B	CCAR2			AKR7A3		GRM2							CHEK2P2			C2orf54
	SDHD	PDLIM2			SPEN		HYAL1							LOC646214			ING5
	TAGLN	DOCK5			EMC1		IMPDH2							CXADRP2			MGC16025
	ZBTB16	BIN3-IT1			PLEKHM2		ITIH1							IGHV1OR15-3			NEU4
	ZPR1	CHMP7			OTUD3		ITIH3							REREP3			MTERF4
	PCSK7	NKX2-6			KAZN		ITIH4							GOLGA8S			OTOS
	HTR3B	PEBP4			DNAJC16		LAMB2							GOLGA8J			COPS9
	ZW10	CDCA2			UBR4		MAP4							GOLGA6L6			OR6B3
	UBE4A	R3HCC1			ATP13A2		MITF							LOC727924			LOC150935
	RBM7	LOC254896			PADI4		MST1							GOLGA8CP			LOC200772
	MPZL2	LOC286059			SZRD1		MST1R							HERC2P7			RTP5
	ATP5L	LOC389641			PLA2G2D		MYL3							GOLGA8DP			LOC285095
	CEP164	C8orf58			RNU1-3		PDHB							POTEB2			DUSP28
	SIK2	LOC100507156			RNU1-2		PFKFB4							MIR1268A			AQP12A
	SIK3	LOC101929237			RNU1-1		PLXNB1							MIR3118-3			OR6B2
	BACE1	LOC101929294			HSPB7		PRKAR2A							MIR3118-4			MIR149
	CADM1	LOC101929315			PADI1		PRKCD							MIR3118-2			AQP12B
	REXO2	MIR6841			PLA2G2E		PTH1R							MIR4509-1			D2HGDH
	TIMM8B	MIR6876			CELA2B		PTPRG							MIR4509-2			LOC728323
	SIDT2				MRTO4		QARS							MIR4508			PP14571
	FXYD6				PADI3		RPL29							MIR5701-2			BOK-AS1
	C11orf71				FBXO42		ATXN7							MIR5701-1			MIR3133
	BTG4				RNF186		SEMA3F							POTEB			MIR4269
	NXPE4				FBLIM1		SMARCC1							LOC101927079			MIR2467
	TTC12				PQLC2		NEK4							POTEB3			MIR4786
	C11orf57				TMEM51		TCTA										CAPN10-AS1
	TEX12				ARHGEF10L		TDGF1										LINC01237
	TMPRSS4				NBPF1		TKT										LOC101928111
	DSCAML1				NECAP2		TMF1										LOC102723927
	ARHGAP20				RCC2		TNNC1
	USP28				CELA2A		UBA7
	C11orf1				PLA2G2F		USP4
	ALG9				EFHD2		UQCRC1
	TMPRSS5				RSG1		WNT5A
	BCO2				AGMAT		IFRD2
	TMPRSS13				TAS1R2		MAPKAPK3
	BUD13				ACTL8		SEMA3B
	DIXDC1				DDI2		SLMAP
	ZC3H12C				CROCCP2		MANF
	FDXACB1				IGSF21		ACOX2
	C11orf52				CROCCP3		BAP1
	APOA5				FHAD1		HYAL3
	COLCA2				IFFO2		CADPS
	PIH1D2				KLHDC7A		HYAL2
	NXPE1				VWA5B1		SUCLG2
	NXPE2				UBXN10		HESX1
	JAML				ARHGEF19		BSN
	LAYN				C1orf64		UBA3
	MPZL3				TMEM51-AS1		RRP9
	ANKK1				AKR7L		MAGI1
	RNF214				TMCO4		CACNA2D2
	LOC283140				SLC25A34		DCAF1
	LINC00900				ESPNP		IP6K1
	C11orf53				LINC01141		PSMD6
	PLET1				FAM131C		PARP3
	LOC387810				PADI6		RBM6
	COLCA1				SPATA21		RBM5
	C11orf88				TMEM82		NME6
	MIR34B				PLA2G2C		TRAIP
	MIR34C				UQCRHL		ARIH2
	CLDN25				MINOS1		ARL6IP5
	LOC100131626				RPS14P3		NPRL2
	LOC100132078				C1orf195		CSPG5
	LOC100132686				FAM231A		USP19
	NCAM1-AS1				FAM231C		SLC38A3
	BACE1-AS				FLJ37453		CYB561D2
	MIR4301				LOC100132147		TMEM115
	TMPRSS4-AS1				FAM231B		RPP14
	HSPB2-C11orf52				MIR1290		FAM107A
	FXYD6-FXYD2				MIR3675		WDR6
	MIR4491				LOC100506730		RASSF1
	LOC100652768				MINOS1-NBL1		NISCH
	LOC101928823				MIR4695		TREX1
	LOC101928847				MIR3972		TUSC2
	LOC101928940				MIR5096		TWF2
	LOC101928985				LOC101927876		DHX30
	LOC101929011				LOC101927895		SCAP
	APOA1-AS				UBXN10-AS1		LAMB2P1
	LOC105369486				LOC105376805		RAD54L2
	LOC105369507				LOC105378614		FRMD4B
	LOC105369509						STAB1
							NBEAL2
							FAM208A
							KLHL18
							NAT6
							ABHD14A
							POC1A
							NDUFAF3
							PTPN23
							DNAH1
							LRIG1
							ERC2
							APPL1
							GNL3
							FOXP1
							SPCS1
							SETD2
							PRSS50
							RBM15B
							GMPPB
							ARHGEF3
							C3orf18
							SHISA5
							ZMYND10
							TEX264
							TMA7
							ZNF589
							HEMK1
							IP6K2
							SFMBT1
							NCKIPSD
							PHF7
							TLR9
							P4HTM
							IL17RD
							ELP6
							QRICH1
							PXK
							FEZF2
							DALRD3
							PBRM1
							CHDH
							IL17RB
							CACNA2D3
							DCP1A
							GLT8D1
							LMOD3
							SEMA3G
							ADAMTS9
							PCBP4
							ABHD6
							LRTM1
							C3orf14
							SELK
							RNF123
							KIF9
							CCDC71
							NT5DC2
							SLC26A6
							CAMKV
							LRRC2
							CCDC51
							THOC7
							WDR82
							LRRC2-AS1
							ATRIP
							NICN1
							MON1A
							KBTBD8
							ABHD14B
							UCN2
							RFT1
							ACTR8
							SLC25A26
							GPR62
							FAM3D
							IQCF1
							GLYCTK
							PPM1M
							C3orf49
							SNTN
							SYNPR
							LSMEM2
							ASB14
							FAM19A4
							CCDC12
							PRICKLE2
							C3orf67
							KCTD6
							KLHDC8B
							DNAH12
							PDE12
							DENND6A
							ALS2CL
							TMIE
							EOGT
							FBXW12
							CCDC66
							KIF9-AS1
							LINC00698
							CCDC36
							PRSS42
							SPATA12
							C3orf62
							TMEM110
							PRSS45
							AMIGO3
							CDHR4
							FAM212A
							IQCF2
							IQCF5
							MUSTN1
							IQCF3
							MIRLET7G
							MIR135A1
							MIR191
							FAM19A1
							TMEM89
							IQCF6
							SMIM4
							MIR425
							SPINK8
							ARIH2OS
							C3orf84
							SNORD19
							SNORD69
							MIR566
							ESRG
							SNORD19B
							LINC00696
							SEMA3F-AS1
							NRADDP
							LOC100132146
							BSN-AS2
							PRSS46
							LINC00994
							MIR1284
							MIR1226
							MIR2115
							MIR711
							MIR3136
							MIR4272
							MIR4271
							MIR3938
							PRKAR2A-AS1
							IQCF4
							PTPRG-AS1
							PSMD6-AS2
							ADAMTS9-AS2
							ABHD14A-ACY1
							TMEM110-MUSTN1
							MIR4793
							MIR4787
							MIR4443
							PRICKLE2-AS1
							RBM5-AS1
							MIR5193
							MAGI1-AS1
							ITIH4-AS1
							SYNPR-AS1
							THOC7-AS1
							GLYCTK-AS1
							ARHGEF3-AS1
							CACNA2D3-AS1
							PRICKLE2-AS2
							PRICKLE2-AS3
							FCF1P2
							SUCLG2-AS1
							SAMMSON
							SEMA3B-AS1
							IQCF5-AS1
							LOC101929054
							LOC101929159
							C3orf67-AS1
							ADAMTS9-AS1
							RASSF1-AS1
							MIR5787
							MIR6823
							MIR6824
							MIR6872
							MIR6890
							MIR8064
							CELSR3-AS1
							MIR548BB
							FOXP1-AS1
							LOC105377102
							LOC105377105
							FAM3D-AS1
							LOC105377143
							LOC105377146
							ARF4-AS1
							SNORD136
							SNORA94
