# Supplementary material for: Identification of a 6-gene signature for the survival prediction of breast cancer patients based on integrated multi-omics data analysis
Source: PLoS One. 2020 Nov 10;15(11):e0241924. doi: 10.1371/journal.pone.0241924 (PMC7654770; doi:10.1371/journal.pone.0241924)
Supplement: S4 Table — (TXT) [file pone.0241924.s006.txt]

AKT1
ARID1A
CASP8
CBFB
CDKN1B
CTCF
EIF4A2
FOXA1
GATA3
GPS2
MAP2K4
MAP3K1
PFN2
PTEN
PTMS
RELT
TP53
ZFP36L1
CDH1
RUNX1
PIK3CA
TBX3
PIK3R1
NCOR1
DMD
ERBB2
MUC4
BCAS1
HIST1H2BC
MYH9
RPL41
ACTG1
MBD6
MSN
NF1
ACVR1B
MED12
PIP4K2C
TMEM167A
RAD54B
MCM7
ANKRD12
TBL1XR1
WAS
GRHL2
KDM6A
GRIA3
SF3B1
SPRR2B
SNX3
STAT4
PIWIL1
SP3
BAP1
MEN1
MYCT1
DDX5
HIST1H2AM
POGZ
RAB9B
MFSD11
SMAD4
WSCD2
ACVR2A
CBY1
SHISA4
ZNF268
OR14I1
EIF3I
BRCA2
NPAS4
TGS1
TOB1
OR6A2
SSX7
EDAR
UBC
ATAD2B
OR5P2
SLC38A4
WFDC5
TINAG
IL11RA
PHKA2
MKRN3
ECM1
WDR44
GPATCH4
LPAR4
GRK1
MRGPRX1
DNAJC9
SLC22A25
MSH5
ATP1B4
RABEP1
TCL1B
GSDMC
RBM12
FMO2
MRPL20
OR4D10
CCDC23
CXorf58
HIST1H2BB
PDLIM3
ARRDC3
CARD17
LYSMD1
SEMA3D
COMMD2
SCML1
REN
ALDH1A3
BID
SCGB3A2
USP9X
AP2M1
H2BFWT
MTM1
S100P
UPF3B
PSG3
PEG3
TMSB15A
P2RY13
CHRNB2
FXYD5
KRAS
PHF12
CHD1L
HIST1H2AK
CXCR3
RNF43
LYRM5
FAM47A
TSPAN16
DAB1
KCNK9
METAP2
DYRK1A
SLC9A8
RHOA
PLD5
GJB3
CD1E
CLDN16
TIAL1
KPNB1
SSX1
ZNF41
DCAF4L2
C1orf177
HAUS5
ARID4B
FAR1
HRAS
PTCHD3
TNFRSF10D
CDH16
SYNCRIP
UQCR10
FAM96A
CNIH4
ZFHX4
ASL
RPL35
MPG
GPR3
RPL37A
RPS6
FLRT3
PREX2
PSG8
FAM171A1
FAIM3
EEF1A1
TMEM38B
PDIK1L
RSL1D1
MAGEA4
TAS2R10
POLR2F
IBSP
E2F1
HIST1H4D
DYX1C1
CLIC1
CHD4
MAGED1
GOLT1A
SLC39A12
MOAP1
RNPC3
PPP2CA
SYNGR2
KIF5C
GIMAP4
LPGAT1
PLCB4
HIST1H2BE
GPR174
TNNI3
KIF5B
VAMP1
GDPD4
KCTD21
PDE4C
SULT1C3
KIF13A
FBXL6
SMYD3
SERPINA1
PINK1
ABI3BP
NPY1R
LPCAT4
BAALC
PREPL
NLGN3
HSPBAP1
CRYGC
OTOP2
SAMSN1
NME5
SSX3
PTGER2
DNM1
BCAP31
TARS2
C16orf93
HIST1H3F
RAD21
GPRASP2
SNRPG
NMS
LSM5
PRRG1
TPI1
LRCH3
FGF7
ALLC
CTH
TIMM8A
TUBA1C
TBC1D8
HSDL2
ZMYM3
LASP1
C6orf89
MAGEA8
NUDT8
LGALS13
HIGD2A
LGALS2
CXorf65
PRKAR1A
SNAPC1
VPS13C
OR4A15
MEA1
CELF1
EXOSC4
GAP43
PRKD1
MFAP5
UCP2
SDR16C5
FAAH
ATF1
GBA3
ASB11
BRCA1
MRPL46
SCGB2A2
H2AFZ
MLLT4
MDM1
FLAD1
AARS
