# Supplementary material for: Identification of a 6-gene signature for the survival prediction of breast cancer patients based on integrated multi-omics data analysis
Source: PLoS One. 2020 Nov 10;15(11):e0241924. doi: 10.1371/journal.pone.0241924 (PMC7654770; doi:10.1371/journal.pone.0241924)
Supplement: S6 Table — (TXT) [file pone.0241924.s008.txt]

samples	subtype
TCGA_BH_A18P_01A	Her2
TCGA_D8_A73X_01A	LumA
TCGA_GM_A2DD_01A	Her2
TCGA_A2_A0CK_01A	LumA
TCGA_E2_A15K_01A	LumB
TCGA_BH_A0AZ_01A	LumA
TCGA_A2_A1G0_01A	LumA
TCGA_E9_A2JT_01A	LumB
TCGA_BH_A0BL_01A	Basal
TCGA_E9_A22E_01A	LumB
TCGA_BH_A6R9_01A	Basal
TCGA_AC_A2QH_01B	Basal
TCGA_A2_A0CT_01A	LumB
TCGA_BH_A0DL_01A	Basal
TCGA_E2_A574_01A	Basal
TCGA_BH_A0BC_01A	LumB
TCGA_A8_A07L_01A	LumB
TCGA_E9_A5UO_01A	LumB
TCGA_B6_A0IG_01A	LumB
TCGA_D8_A27L_01A	LumA
TCGA_E9_A243_01A	Basal
TCGA_AN_A0FY_01A	LumB
TCGA_GM_A2DN_01A	LumA
TCGA_AR_A5QM_01A	LumA
TCGA_AO_A1KQ_01A	LumB
TCGA_AR_A2LK_01A	LumB
TCGA_AN_A0XT_01A	LumA
TCGA_A2_A0T4_01A	LumB
TCGA_AN_A0FK_01A	LumB
TCGA_E2_A1IG_01A	LumA
TCGA_D8_A1XB_01A	LumA
TCGA_LL_A6FR_01A	Basal
TCGA_A2_A0T5_01A	LumA
TCGA_OL_A66K_01A	LumA
TCGA_BH_A0H0_01A	LumB
TCGA_A8_A086_01A	LumB
TCGA_S3_A6ZG_01A	LumB
TCGA_C8_A1HF_01A	Her2
TCGA_BH_A0BW_01A	Basal
TCGA_E2_A576_01A	LumB
TCGA_A8_A09A_01A	LumA
TCGA_AO_A0J3_01A	LumB
TCGA_D8_A1XR_01A	LumB
TCGA_E2_A1LA_01A	LumB
TCGA_A7_A5ZX_01A	LumA
TCGA_E9_A229_01A	LumB
TCGA_E2_A14P_01A	Her2
TCGA_A2_A0YT_01A	LumB
TCGA_AC_A8OP_01A	LumA
TCGA_A8_A08P_01A	LumB
TCGA_B6_A0IA_01A	LumB
TCGA_PL_A8LX_01A	LumA
TCGA_C8_A12N_01A	LumA
TCGA_AO_A1KS_01A	LumB
TCGA_BH_A18Q_01A	Basal
TCGA_A7_A26E_01B	LumA
TCGA_A2_A25D_01A	LumB
TCGA_BH_A0B9_01A	Basal
TCGA_D8_A147_01A	Basal
TCGA_AO_A03L_01A	LumB
TCGA_BH_A0HQ_01A	LumA
TCGA_E2_A56Z_01A	LumB
TCGA_AO_A0JJ_01A	LumA
TCGA_BH_A0E0_01A	Basal
TCGA_AC_A62Y_01A	LumB
TCGA_E2_A152_01A	Her2
TCGA_C8_A12V_01A	Basal
TCGA_EW_A1J6_01A	LumB
TCGA_AC_A3QQ_01B	LumA
TCGA_B6_A0IP_01A	LumA
TCGA_A8_A079_01A	LumB
TCGA_AR_A0U2_01A	LumB
TCGA_A1_A0SN_01A	LumB
TCGA_BH_A0RX_01A	Basal
TCGA_OL_A97C_01A	LumA
TCGA_AN_A0XR_01A	LumB
TCGA_AO_A0JL_01A	Basal
TCGA_Z7_A8R6_01A	LumB
TCGA_LD_A7W6_01A	LumA
TCGA_AR_A5QN_01A	LumA
TCGA_AQ_A1H2_01A	LumA
TCGA_A1_A0SB_01A	Normal
TCGA_BH_A0H9_01A	LumB
TCGA_E2_A14N_01A	Basal
TCGA_AO_A0J8_01A	LumB
TCGA_BH_A0WA_01A	Basal
TCGA_EW_A1J1_01A	LumA
TCGA_AO_A03T_01A	LumB
TCGA_AR_A1AW_01A	LumB
TCGA_A8_A09E_01A	LumB
TCGA_B6_A0WZ_01A	LumB
TCGA_D8_A3Z6_01A	LumA
TCGA_A7_A425_01A	LumA
TCGA_A2_A4S2_01A	LumA
TCGA_BH_A0DQ_01A	LumB
TCGA_BH_AB28_01A	LumA
TCGA_EW_A1PC_01B	LumB
TCGA_B6_A1KI_01A	LumA
TCGA_E2_A14V_01A	Her2
TCGA_BH_A0BG_01A	Basal
TCGA_AR_A2LH_01A	Normal
TCGA_GM_A2DC_01A	LumA
TCGA_A8_A09R_01A	LumB
TCGA_BH_A0DX_01A	LumB
TCGA_E2_A1LL_01A	Basal
TCGA_EW_A1P1_01A	Normal
TCGA_LL_A5YP_01A	Basal
TCGA_E2_A150_01A	Basal
TCGA_AC_A6NO_01A	LumA
TCGA_A2_A4S1_01A	Basal
TCGA_AO_A0JC_01A	LumB
TCGA_B6_A0X5_01A	LumB
TCGA_AN_A0AJ_01A	LumB
TCGA_E2_A1LS_01A	Basal
TCGA_AO_A0JF_01A	LumA
TCGA_A7_A426_01A	LumA
TCGA_LL_A5YM_01A	LumB
TCGA_A2_A25B_01A	LumB
TCGA_E9_A1RH_01A	Her2
TCGA_BH_A0HX_01A	LumB
TCGA_A2_A0D1_01A	Her2
TCGA_B6_A0IE_01A	LumB
TCGA_AC_A5XS_01A	LumB
TCGA_BH_A1FE_01A	Her2
TCGA_D8_A1Y3_01A	LumB
TCGA_BH_A0E2_01A	LumB
TCGA_A1_A0SK_01A	Basal
TCGA_E2_A1IK_01A	LumA
TCGA_BH_A0HO_01A	LumA
TCGA_A2_A3XU_01A	Basal
TCGA_EW_A1PE_01A	LumB
TCGA_AR_A0TU_01A	Basal
TCGA_D8_A1JD_01A	LumB
TCGA_E9_A22D_01A	LumB
TCGA_A2_A0CY_01A	LumB
TCGA_A2_A3Y0_01A	Basal
TCGA_A2_A0SV_01A	LumB
TCGA_A7_A4SC_01A	LumA
TCGA_BH_A0HB_01A	LumB
TCGA_AN_A049_01A	LumB
TCGA_D8_A27T_01A	LumB
TCGA_BH_A1F8_11B	Normal
TCGA_BH_A0DP_01A	LumA
TCGA_AR_A24X_01A	LumA
TCGA_A2_A0YH_01A	LumB
TCGA_AR_A255_01A	LumB
TCGA_C8_A1HJ_01A	Basal
TCGA_B6_A0X0_01A	LumA
TCGA_A2_A04T_01A	Basal
TCGA_E9_A22B_01A	LumB
TCGA_D8_A1XW_01A	Basal
TCGA_GM_A5PV_01A	LumA
TCGA_D8_A13Y_01A	LumB
TCGA_E9_A249_01A	LumB
TCGA_AR_A1AN_01A	LumA
TCGA_BH_A0BF_01A	LumB
TCGA_E9_A54Y_01A	LumB
TCGA_D8_A1JF_01A	Her2
TCGA_AR_A1AM_01A	LumA
TCGA_AC_A62V_01A	LumB
TCGA_C8_A1HK_01A	Her2
TCGA_AC_A3HN_01A	LumA
TCGA_BH_A18F_01A	LumB
TCGA_E9_A295_01A	LumA
TCGA_B6_A0RI_01A	LumB
TCGA_AO_A1KP_01A	LumB
TCGA_EW_A6SB_01A	Basal
TCGA_BH_A1F2_01A	LumB
TCGA_E2_A155_01A	LumB
TCGA_B6_A0RT_01A	Basal
TCGA_D8_A1Y1_01A	LumB
TCGA_BH_A5IZ_01A	Basal
TCGA_A7_A4SB_01A	LumB
TCGA_A7_A13G_01B	LumA
TCGA_AN_A04C_01A	Her2
TCGA_A2_A1G6_01A	Normal
TCGA_A2_A04R_01A	LumB
TCGA_OL_A5D7_01A	Basal
TCGA_E9_A1ND_01A	Basal
TCGA_A2_A3KD_01A	LumA
TCGA_AC_A3QP_01A	LumA
TCGA_D8_A1XM_01A	LumA
TCGA_BH_A8FY_01A	LumA
TCGA_GM_A2D9_01A	LumA
TCGA_AC_A6IX_01A	LumA
TCGA_B6_A401_01A	LumA
TCGA_S3_AA10_01A	Basal
TCGA_B6_A0X4_01A	LumA
TCGA_E9_A247_01A	LumB
TCGA_A2_A0CO_01A	LumA
TCGA_A1_A0SO_01A	Basal
TCGA_A8_A085_01A	LumB
TCGA_BH_A0HI_01A	LumA
TCGA_LL_A5YN_01A	LumB
TCGA_A7_A4SD_01A	Basal
TCGA_D8_A1XO_01A	LumA
TCGA_E2_A105_01A	LumB
TCGA_EW_A3E8_01B	LumA
TCGA_AC_A6IX_06A	LumA
TCGA_BH_A1FM_01A	LumB
TCGA_AO_A1KT_01A	LumB
TCGA_A8_A06X_01A	LumB
TCGA_BH_A1FH_11B	Normal
TCGA_D8_A1XD_01A	LumA
TCGA_A8_A075_01A	LumB
TCGA_AC_A8OS_01A	LumA
TCGA_E2_A15O_01A	LumB
TCGA_BH_A203_01A	Her2
TCGA_AO_A129_01A	Basal
TCGA_B6_A402_01A	Basal
TCGA_AR_A1AH_01A	Basal
TCGA_AR_A251_01A	Basal
TCGA_A8_A099_01A	LumA
TCGA_OL_A5RY_01A	Her2
TCGA_GM_A3NW_01A	LumA
TCGA_A7_A13F_01A	LumB
TCGA_A8_A06P_01A	LumA
TCGA_BH_A0DS_01A	LumA
TCGA_B6_A2IU_01A	LumA
TCGA_C8_A3M7_01A	LumA
TCGA_B6_A0WX_01A	Basal
TCGA_BH_A18I_01A	LumA
TCGA_W8_A86G_01A	LumA
TCGA_AR_A24W_01A	LumA
TCGA_A8_A07G_01A	LumA
TCGA_AN_A046_01A	LumB
TCGA_E2_A15J_01A	LumB
TCGA_EW_A1PA_01A	LumB
TCGA_AN_A0FD_01A	LumB
TCGA_A2_A25A_01A	LumA
TCGA_A2_A0CV_01A	LumA
TCGA_AR_A0TT_01A	LumB
TCGA_AC_A8OR_01A	LumA
TCGA_A2_A0T0_01A	Basal
TCGA_A1_A0SG_01A	LumA
TCGA_AO_A12D_01A	Her2
TCGA_GM_A2DO_01A	LumB
TCGA_AR_A0TY_01A	LumB
TCGA_A7_A26I_01B	Basal
TCGA_E2_A1IO_01A	LumA
TCGA_AO_A0J6_01A	Basal
TCGA_LL_A73Z_01A	Normal
TCGA_AO_A12G_01A	LumA
TCGA_A8_A07P_01A	LumB
TCGA_AO_A0JB_01A	Normal
TCGA_A2_A4RY_01A	Normal
TCGA_A2_A0EO_01A	LumA
TCGA_AC_A23C_01A	LumB
TCGA_BH_A1FH_01A	LumA
TCGA_B6_A40B_01A	LumA
TCGA_E2_A159_01A	Her2
TCGA_BH_A1FL_01A	LumA
TCGA_B6_A0I9_01A	Her2
TCGA_AC_A3EH_01A	LumA
TCGA_C8_A8HR_01A	Basal
TCGA_GM_A3XG_01A	Normal
TCGA_AR_A0TV_01A	LumB
TCGA_B6_A0I1_01A	Basal
TCGA_BH_A1ES_01A	LumB
TCGA_A7_A13E_01B	Basal
TCGA_B6_A0I5_01A	LumA
TCGA_D8_A1X6_01A	LumB
TCGA_AN_A0FW_01A	LumB
TCGA_B6_A0WY_01A	LumA
TCGA_AC_A2BM_01A	LumB
TCGA_AR_A0U3_01A	LumB
TCGA_A2_A0T3_01A	LumB
TCGA_A2_A1FW_01A	LumB
TCGA_S3_AA17_01A	LumB
TCGA_D8_A1JK_01A	Her2
TCGA_D8_A145_01A	LumA
TCGA_B6_A3ZX_01A	Basal
TCGA_AO_A12E_01A	LumA
TCGA_EW_A3U0_01A	Basal
TCGA_AC_A7VB_01A	LumB
TCGA_AQ_A0Y5_01A	Her2
TCGA_BH_A1FE_06A	Basal
TCGA_C8_A138_01A	Her2
TCGA_BH_A1F0_11B	Normal
TCGA_D8_A1XS_01A	LumB
TCGA_AR_A1AI_01A	Basal
TCGA_A7_A3J0_01A	LumA
TCGA_A2_A0CM_01A	Basal
TCGA_BH_A0BP_01A	LumA
TCGA_BH_A0C0_01A	LumB
TCGA_A2_A04P_01A	Basal
TCGA_BH_A0EI_01A	LumA
TCGA_D8_A1XV_01A	LumB
TCGA_OL_A5RU_01A	LumA
TCGA_AR_A254_01A	Her2
TCGA_A8_A091_01A	LumA
TCGA_A2_A3XT_01A	Basal
TCGA_D8_A1JT_01A	LumB
TCGA_A8_A092_01A	LumB
TCGA_B6_A0IO_01A	LumB
TCGA_A2_A0CQ_01A	LumA
TCGA_EW_A6SA_01A	LumB
TCGA_D8_A1XZ_01A	LumB
TCGA_E2_A1L7_01A	LumB
TCGA_E9_A22A_01A	LumB
TCGA_BH_A0HK_01A	LumA
TCGA_E2_A109_01A	LumB
TCGA_A2_A0CR_01A	LumA
TCGA_E9_A1NE_01A	LumB
TCGA_A1_A0SQ_01A	LumA
TCGA_A7_A26J_01B	LumA
TCGA_E9_A24A_01A	LumA
TCGA_C8_A1HM_01A	LumB
TCGA_AO_A03N_01B	LumB
TCGA_D8_A1XF_01A	LumB
TCGA_AR_A0TZ_01A	LumB
TCGA_BH_A0B6_01A	LumA
TCGA_E9_A54X_01A	LumB
TCGA_BH_A0HP_01A	LumA
TCGA_A8_A07C_01A	Basal
TCGA_A2_A04X_01A	Her2
TCGA_E2_A2P5_01A	LumB
TCGA_E2_A1B4_01A	LumA
TCGA_AC_A3W5_01A	Her2
TCGA_A7_A0DB_01A	LumA
TCGA_LL_A7SZ_01A	LumB
TCGA_AN_A0XV_01A	LumA
TCGA_EW_A1P7_01A	Normal
TCGA_B6_A0RP_01A	LumA
TCGA_D8_A27R_01A	LumB
TCGA_D8_A1X5_01A	LumB
TCGA_A2_A0CW_01A	LumB
TCGA_5L_AAT1_01A	LumA
TCGA_AO_A12B_01A	LumB
TCGA_D8_A1JE_01A	LumB
TCGA_AR_A252_01A	LumA
TCGA_A8_A09W_01A	LumB
TCGA_AO_A0JD_01A	LumB
TCGA_AR_A24R_01A	LumB
TCGA_A7_A6VY_01A	Basal
TCGA_GM_A3XL_01A	Basal
TCGA_GM_A3NY_01A	LumA
TCGA_E9_A1NH_01A	LumA
TCGA_AO_A0J5_01A	LumB
TCGA_EW_A2FS_01A	LumB
TCGA_B6_A0RN_01A	LumA
TCGA_E9_A227_01A	LumA
TCGA_BH_A18T_01A	Basal
TCGA_OL_A66P_01A	Her2
TCGA_BH_A18H_01A	LumA
TCGA_AO_A128_01A	Basal
TCGA_A2_A0YI_01A	LumA
TCGA_AN_A0FZ_01A	LumB
TCGA_A2_A0YG_01A	LumB
TCGA_D8_A4Z1_01A	LumA
TCGA_A2_A3XY_01A	Basal
TCGA_D8_A1Y2_01A	LumB
TCGA_AR_A24P_01A	LumA
TCGA_D8_A1XL_01A	LumB
TCGA_C8_A1HG_01A	LumB
TCGA_E2_A15M_01A	LumB
TCGA_AR_A1AP_01A	LumB
TCGA_BH_A0BV_01A	LumB
TCGA_EW_A2FW_01A	LumB
TCGA_AN_A0XS_01A	LumA
TCGA_A7_A4SE_01A	Basal
TCGA_A2_A4RW_01A	LumA
TCGA_E9_A3X8_01A	LumA
TCGA_AC_A62X_01A	Basal
TCGA_BH_A1EU_01A	LumA
TCGA_AN_A03Y_01A	LumB
TCGA_A1_A0SP_01A	Basal
TCGA_AC_A2FM_11B	Normal
TCGA_E2_A156_01A	LumA
TCGA_D8_A1JS_01A	LumA
TCGA_A2_A3XX_01A	Basal
TCGA_A2_A04Q_01A	Basal
TCGA_B6_A0RV_01A	LumA
TCGA_D8_A1XQ_01A	Basal
TCGA_C8_A1HI_01A	LumA
TCGA_AN_A0FF_01A	LumB
TCGA_D8_A27F_01A	Basal
TCGA_E2_A1AZ_01A	Basal
TCGA_D8_A1XT_01A	Her2
TCGA_AR_A0TS_01A	Basal
TCGA_AO_A0JE_01A	Her2
TCGA_BH_A42V_01A	LumA
TCGA_AN_A0FS_01A	LumA
TCGA_A7_A0CE_01A	Basal
TCGA_A7_A0CJ_01A	LumB
TCGA_A2_A0CZ_01A	LumA
TCGA_E9_A1NC_01A	Basal
TCGA_AN_A0AT_01A	Basal
TCGA_E9_A5FL_01A	Basal
TCGA_C8_A132_01A	LumA
TCGA_E9_A1R4_01A	LumB
TCGA_4H_AAAK_01A	LumA
TCGA_BH_A0DT_01A	LumA
TCGA_AR_A24L_01A	LumB
TCGA_C8_A12W_01A	LumB
TCGA_E9_A1R7_01A	LumB
TCGA_AR_A256_01A	Basal
TCGA_D8_A1JG_01B	Her2
TCGA_E2_A1B1_01A	Her2
TCGA_BH_A0AW_01A	Her2
TCGA_D8_A1JA_01A	Her2
TCGA_E2_A14T_01A	LumB
TCGA_A8_A08O_01A	LumA
TCGA_D8_A27N_01A	LumB
TCGA_A2_A0YF_01A	LumB
TCGA_S3_AA14_01A	LumA
TCGA_BH_A18M_01A	LumA
TCGA_BH_A1F5_01A	LumA
TCGA_BH_A1FB_01A	LumA
TCGA_A8_A08I_01A	LumB
TCGA_BH_A0H5_01A	LumA
TCGA_AR_A24M_01A	LumA
TCGA_E9_A1QZ_01A	LumB
TCGA_B6_A0RS_01A	Her2
TCGA_BH_A0EB_01A	LumA
TCGA_OL_A5DA_01A	LumA
TCGA_E2_A10F_01A	LumA
TCGA_B6_A0IK_01A	Her2
TCGA_C8_A12O_01A	LumB
TCGA_EW_A6SD_01A	Her2
TCGA_AR_A0TX_01A	Her2
TCGA_B6_A408_01A	LumA
TCGA_AR_A0TP_01A	Basal
TCGA_AC_A6IW_01A	Basal
TCGA_EW_A1J5_01A	LumA
TCGA_LL_A441_01A	Basal
TCGA_EW_A1IY_01A	LumB
TCGA_BH_A0H7_01A	LumB
TCGA_AN_A0XO_01A	LumA
TCGA_GM_A2DB_01A	Her2
TCGA_A8_A09D_01A	LumB
TCGA_BH_A0W7_01A	LumB
TCGA_E2_A14U_01A	LumA
TCGA_A2_A0YD_01A	LumA
TCGA_A1_A0SH_01A	LumA
TCGA_D8_A1Y0_01A	LumB
TCGA_B6_A0RL_01A	LumB
TCGA_A8_A08X_01A	Her2
TCGA_E9_A226_01A	LumB
TCGA_GM_A2DL_01A	LumB
TCGA_3C_AAAU_01A	LumB
TCGA_B6_A0RE_01A	Basal
TCGA_AR_A2LR_01A	Basal
TCGA_D8_A1X8_01A	LumA
TCGA_AC_A5EH_01A	Her2
TCGA_B6_A0RU_01A	Basal
TCGA_A2_A0EV_01A	LumB
TCGA_BH_A1FR_11B	Normal
TCGA_D8_A142_01A	Basal
TCGA_E2_A1IL_01A	LumA
TCGA_E9_A22G_01A	Basal
TCGA_WT_AB41_01A	LumA
TCGA_A8_A08R_01A	Basal
TCGA_C8_A26X_01A	Her2
TCGA_A1_A0SJ_01A	LumB
TCGA_A2_A0EN_01A	LumA
TCGA_C8_A275_01A	Her2
TCGA_E2_A1IN_01A	LumA
TCGA_C8_A26Z_01A	LumB
TCGA_EW_A1P8_01A	Basal
TCGA_BH_A8FZ_01A	Normal
TCGA_E2_A10A_01A	LumB
TCGA_JL_A3YX_01A	LumB
TCGA_EW_A1IZ_01A	LumB
TCGA_AC_A3OD_01B	LumA
TCGA_A2_A0SY_01A	LumA
TCGA_AC_A2BK_01A	Basal
TCGA_AC_A2FM_01A	LumA
TCGA_BH_A0GZ_01A	LumA
TCGA_AO_A0JA_01A	LumB
TCGA_A2_A0EW_01A	LumA
TCGA_A8_A07U_01A	Basal
TCGA_AN_A0G0_01A	Basal
TCGA_B6_A0I6_01A	Basal
TCGA_B6_A409_01A	Basal
TCGA_BH_A0DE_01A	LumA
TCGA_E2_A15S_01A	LumB
TCGA_E2_A2P6_01A	LumB
TCGA_GI_A2C8_01A	LumA
TCGA_A8_A0AD_01A	LumB
TCGA_B6_A0IJ_01A	Basal
TCGA_AC_A3W6_01A	LumB
TCGA_B6_A0I2_01A	Basal
TCGA_E9_A3QA_01A	Basal
TCGA_GM_A2DH_01A	Her2
TCGA_A7_A4SA_01A	LumB
TCGA_E2_A106_01A	LumA
TCGA_OL_A66J_01A	LumA
TCGA_A2_A0CS_01A	LumB
TCGA_BH_A208_01A	Normal
TCGA_E9_A1NA_01A	LumB
TCGA_AN_A0AM_01A	LumB
TCGA_A2_A0YK_01A	Normal
TCGA_GM_A4E0_01A	LumA
TCGA_A2_A0D3_01A	LumA
TCGA_AC_A4ZE_01A	LumB
TCGA_S3_AA12_01A	LumB
TCGA_A2_A1FV_01A	LumA
TCGA_BH_A0DG_01A	LumB
TCGA_E2_A15H_01A	LumB
TCGA_A2_A0YE_01A	Basal
TCGA_AO_A03R_01A	LumB
TCGA_BH_A18V_01A	Basal
TCGA_A8_A0A7_01A	Her2
TCGA_D8_A27K_01A	LumA
TCGA_AO_A0JM_01A	LumB
TCGA_BH_A1ET_11B	Normal
TCGA_A7_A0CG_01A	LumA
TCGA_A2_A4RX_01A	Basal
TCGA_OL_A5S0_01A	Basal
TCGA_LL_A5YO_01A	Her2
TCGA_AO_A03P_01A	LumB
TCGA_D8_A1JC_01A	LumB
TCGA_BH_A1ET_01A	LumA
TCGA_A7_A0DA_01A	Basal
TCGA_BH_A5J0_01A	LumA
TCGA_AR_A2LN_01A	LumA
TCGA_AR_A1AO_01A	Basal
TCGA_AO_A03O_01A	LumB
TCGA_BH_A1FJ_01A	LumB
TCGA_AN_A0FX_01A	Basal
TCGA_A8_A0A2_01A	LumA
TCGA_E2_A14Z_01A	LumB
TCGA_B6_A400_01A	Basal
TCGA_D8_A73W_01A	LumB
TCGA_E9_A1RF_01A	LumB
TCGA_AR_A2LO_01A	LumA
TCGA_B6_A1KN_01A	LumB
TCGA_C8_A134_01A	Basal
TCGA_E2_A15D_01A	LumA
TCGA_BH_A0B8_01A	LumA
TCGA_EW_A1OW_01A	Basal
TCGA_S3_A6ZF_01A	LumB
TCGA_A2_A0EY_01A	LumB
TCGA_A2_A04U_01A	Basal
TCGA_E9_A1NI_01A	LumB
TCGA_A8_A0A4_01A	LumA
TCGA_HN_A2OB_01A	LumA
TCGA_XX_A899_01A	LumA
TCGA_BH_A0B4_01A	LumB
TCGA_A8_A06Z_01A	LumB
TCGA_E2_A570_01A	LumB
TCGA_A8_A08S_01A	LumB
TCGA_E9_A1NG_01A	LumA
